# Supplementary material for: Temporal Transcriptome Dynamics of Longissimus dorsi Reveals the Mechanism of the Differences in Muscle Development and IMF Deposition between Fuqing Goats and Nubian Goats
Source: Animals (Basel). 2024 Jun 12;14(12):1770. doi: 10.3390/ani14121770 (PMC11200590; doi:10.3390/ani14121770)
Supplement: Supplementary file 1 [file animals-14-01770-s001.zip]

Archive with 2 entries (2 files):
- Supplementary-Figure.xlsx
- Supplementary-Table.xlsx
