# Supplementary material for: Temporal Transcriptome Dynamics of Longissimus dorsi Reveals the Mechanism of the Differences in Muscle Development and IMF Deposition between Fuqing Goats and Nubian Goats
Source: Animals (Basel). 2024 Jun 12;14(12):1770. doi: 10.3390/ani14121770 (PMC11200590; doi:10.3390/ani14121770)
Supplement: Supplementary file 1 [file animals-14-01770-s001.zip › Supplementary-Figure.xlsx]

## Sheet: Figure S1
Figure S1. Up DEGs PPI network form F-E3 vs N-E3.

## Sheet: Figure S2
Figure S2. Down DEGs PPI network form F-E3 vs N-E3.

## Sheet: Figure S3
Figure S3. Up DEGs PPI network form F-0M vs N-0M.

## Sheet: Figure S4
Figure S4. Down DEGs PPI network form F-0M vs N-0M.

## Sheet: Figure S5
Figure S5. Up DEGs PPI network form F-3M vs N-3M.

## Sheet: Figure S6
Figure S6. Down DEGs PPI network form F-3M vs N-3M.

## Sheet: Figure S7
Figure S7. Up DEGs PPI network form F-12M vs N-12M.

## Sheet: Figure S8
Figure S8. Down DEGs PPI network form F-12M vs N-12M.

## Sheet: Figure S9
			Figure S9. PPI network form MEblue.

## Sheet: Figure S10
Figure S10. PPI network form MEyellow.

[truncated: 4 more sheets: Figure S11, Figure S12, Figure S13, Figure S14]
