# Supplementary material for: Temporal Transcriptome Dynamics of Longissimus dorsi Reveals the Mechanism of the Differences in Muscle Development and IMF Deposition between Fuqing Goats and Nubian Goats
Source: Animals (Basel). 2024 Jun 12;14(12):1770. doi: 10.3390/ani14121770 (PMC11200590; doi:10.3390/ani14121770)
Supplement: Supplementary file 1 [file animals-14-01770-s001.zip › Supplementary-Table.xlsx]

## Sheet: Table S1
Table S1. Primers used in qPCR .
Genes	Sequence (5’-to-3’)	Product Size (bp)
API5a	F:GCATTTTTAGTAGCATAGGCCCTTT	82
	R:AACTTGAGGGAAGATTAACTGTGGAA
MYH1	F:TGTCAACCCCTACAAGTGGC	170
	R:CGGATTCTCCGGTGATCAAGATA
MYH2	F:AGGAACTCACTTACCAGACGGAA	115
	R:TCAGCCTCCTCAGCTTGTCTC
MYH4	F:GCAGCCTGGATGATCTACACATATT	170
	R:AGCATGAACTGATAGGCGTTGT
MYH7	F:ACGTCTTTGTGCCTGATGACA	116
	R:GTCCTCCTTCACGGTCACT
MAP2K3	F:GCTAGACAAGGGCATGACGA	134
	R:TGATAAGGACGTTGGACGGC
LOC102183280	F:TTTCTCCGTCAGTTTATTCTGTCA	74
	R:CTTGGGAGCAGGAGCAGATT
TBC1D	F:GGTTACACCCACTCCTGCTC	156
	R:TGTAACCGGCTCCCTCCATA
CYP1A1	F:CATTTCTTTCACCCTCGCTCT	176
	R:GGATGGGGAGTCCAAACACA
FASN	F:GCACACAATATGGACCCCCA	183
	R:CATGCTGTAGCCTACGAGGG
IGF2	F:CCGGACGACTTCACAGCATA	163
	R:GGTGACTCTTGGCCTCTCTG
SCPEP1	F:ATCAGCTGAAGTGGAAGCCC	127
	R:TGGTCGGAAGGAACCATGTG
SLN	F:GCACAATATCTGGGGTGCCT	202
	R:TGCTGAGTGTGGGTTGAAGG
TPT1	F:CAGTGCCAACCAGCATTTGA	220
	R:ACAAAACAGGTGGTAGGCGA
a API5 is the internal control gene.

## Sheet: Table S2
Table-S2 Endogenous genes screening for qPCR
Gene name	F-E3-1_FPKM	F-E3-2_FPKM	F-E3-3_FPKM	F-0-1_FPKM	F-0-2_FPKM	F-0-3_FPKM	F-3-1_FPKM	F-3-2_FPKM	F-3-3_FPKM	F-12-1_FPKM	F-12-2_FPKM	F-12-3_FPKM	N-E3-1_FPKM	N-E3-2_FPKM	N-E3-3_FPKM	N-0-1_FPKM	N-0-2_FPKM	N-0-3_FPKM	N-3-1_FPKM	N-3-2_FPKM	N-3-3_FPKM	N-12-1_FPKM	N-12-2_FPKM	N-12-3_FPKM	Mean FPKM	CV FPKM	F-E3_vs_F-0_DESeq2_FDR	F-E3_vs_F-0_DESeq2_log2FC	F-E3_vs_F-0_DESeq2_(FDR_0.01_FC_2)_regulated	F-0_vs_F-3_DESeq2_FDR	F-0_vs_F-3_DESeq2_log2FC	F-0_vs_F-3_DESeq2_(FDR_0.01_FC_2)_regulated	F-3_vs_F-12_DESeq2_FDR	F-3_vs_F-12_DESeq2_log2FC	F-3_vs_F-12_DESeq2_(FDR_0.01_FC_2)_regulated	N-E3_vs_N-0_DESeq2_FDR	N-E3_vs_N-0_DESeq2_log2FC	N-E3_vs_N-0_DESeq2_(FDR_0.01_FC_2)_regulated	N-0_vs_N-3_DESeq2_FDR	N-0_vs_N-3_DESeq2_log2FC	N-0_vs_N-3_DESeq2_(FDR_0.01_FC_2)_regulated	N-3_vs_N-12_DESeq2_FDR	N-3_vs_N-12_DESeq2_log2FC	N-3_vs_N-12_DESeq2_(FDR_0.01_FC_2)_regulated	F-E3_vs_N-E3_DESeq2_FDR	F-E3_vs_N-E3_DESeq2_log2FC	F-E3_vs_N-E3_DESeq2_(FDR_0.01_FC_2)_regulated	F-0_vs_N-0_DESeq2_FDR	F-0_vs_N-0_DESeq2_log2FC
GAPDH	673.114	558.58	693.531	7992.47	1295.7	4658.53	10811.6	10605.7	12059.6	10043	9338.17	10660.1	653.808	1040.89	611.683	6908.09	9697.73	6497.78	8174.02	3372.26	9081.42	5566.07	5050.46	4663.59	5862.83	0.679325	8.57023e-27	4.27541	up	0.233748	0.730731	normal	0.740363	-0.189704	normal	6.30251e-25	3.9914	up	0.392177	0.3391	normal	4.07886e-06	-0.95262	normal	0.200185	0.512434	normal	0.799406	0.256702
ACTB	730.602	733.778	716.49	182.417	184.237	277.83	433.041	442.885	292.982	351.155	611.836	476.091	692.037	361.905	433.947	167.244	261.536	264.637	192.272	289.115	180.722	184.785	395.892	177.714	376.465	0.514439	2.56816e-08	-0.820124	normal	0.0298153	0.807399	normal	0.834332	0.244019	normal	0.978358	-0.0108298	normal	0.798172	-0.11412	normal	0.999044	0.224265	normal	1.40373e-06	-0.740859	normal	0.894047	0.0895779
HSP90	107.254	120.155	107.825	14.5654	58.1414	52.6763	39.6594	33.6697	36.5409	33.05	51.5151	41.3176	121.589	65.3173	82.9301	28.6201	38.2818	29.565	21.9113	48.3366	23.171	29.7393	47.8201	26.075	52.4886	0.610262	0.018352	-0.98986	normal	0.754922	0.264544	normal	0.888539	0.155065	normal	0.187391	-0.417506	normal	0.308394	-0.335325	normal	0.880089	0.403952	normal	0.0265997	-0.454583	normal	0.899425	0.134153
PPIB	156.177	178.107	164.303	46.1287	96.7869	88.9685	41.4978	38.8505	43.1142	49.8937	57.413	44.9315	174.197	117.993	175.124	54.1424	63.4	78.2126	34.2882	51.3637	39.9166	35.0289	47.4342	32.3835	79.569	0.649355	0.0386905	-0.482155	normal	0.0386669	-0.646373	normal	0.496795	0.260465	normal	0.23614	-0.388001	normal	0.0276065	-0.631041	normal	0.999044	-0.158104	normal	0.911151	-0.0463862	normal	0.921357	0.0674666
EEF1A2	1.54873	1.70273	4.82427	939.052	459.873	718.556	692.886	669.187	688.167	663.223	808.914	1006.25	0.167441	198.745	48.4169	600.014	373.272	530.048	572.768	322.513	493.537	465.185	558.421	543.634	473.371	0.632453	9.51072e-65	9.19688	up	0.584186	-0.331928	normal	0.761415	0.241986	normal	1.70251e-05	2.78073	up	0.623177	0.254153	normal	0.966889	-0.224846	normal	5.3204e-07	5.66678	up	0.287948	-0.70907
API5	19.0483	20.4464	18.3186	11.5092	23.9794	22.2488	15.2298	17.7347	16.8935	16.3825	17.1841	18.7178	22.2081	17.4603	14.4226	14.9637	17.361	12.9326	11.3477	20.8408	13.1298	17.2994	16.1549	16.2058	17.1675	0.191472	0.00584258	0.625796	normal	0.938768	0.0484729	normal	0.98415	0.0316941	normal	0.0393543	0.703807	normal	0.766	-0.131714	normal	0.934869	0.245355	normal	0.65265	-0.129659	normal	0.968624	-0.0294154
DRAP1	5.62033	4.70537	6.36352	2.46573	5.42455	6.17735	4.66808	4.4205	4.54046	4.48427	6.34563	7.55207	4.60778	2.14885	4.06327	3.45105	2.52049	2.23881	4.09451	2.85615	3.33364	4.03219	4.5073	3.80665	4.35119	0.323572	0.334635	0.422805	normal	0.841151	0.168029	normal	0.670937	0.398618	normal	0.320676	0.632845	normal	0.328932	0.598731	normal	0.999044	-0.0493527	normal	0.171232	-0.708182	normal	0.602688	-0.484235
WSB2	20.1135	20.6196	18.1456	29.7869	40.9976	39.9297	45.7331	36.7414	40.4046	37.9269	49.2391	38.8465	19.4474	17.7169	16.3902	14.9741	13.2822	22.8354	28.868	23.9825	24.4975	29.6721	32.8913	29.4005	28.8518	0.361884	2.5999e-24	1.70027	up	0.489984	0.251585	normal	0.997751	-0.00445551	normal	0.0278603	0.768786	normal	0.0345658	0.833943	normal	0.999044	0.00465638	normal	0.810479	-0.060796	normal	0.0266628	-0.965379
[truncated: 7 more columns]

## Sheet: Table S3
Table S3 Summary statistics of the transcriptome
Samples ID	Clean reads	GC-content	Q30	Total reads	Mapped reads	Uniq mapped reads	Multiple mapped reads
F-E3-1	62236468	0.4599	0.9454	124472936	120,727,615 (96.99%)	119,043,976 (95.64%)	1,683,639 (1.35%)
F-E3-2	62295644	0.4632	0.9513	124591288	120,886,784 (97.03%)	118,982,019 (95.50%)	1,904,765 (1.53%)
F-E3-3	58665943	0.47	0.9524	117331886	113,799,630 (96.99%)	111,937,431 (95.40%)	1,862,199 (1.59%)
F-0-1	55268313	0.4866	0.9496	110536626	107,024,305 (96.82%)	103,205,484 (93.37%)	3,818,821 (3.45%)
F-0-2	58355292	0.4775	0.9523	116710584	113,479,567 (97.23%)	110,481,218 (94.66%)	2,998,349 (2.57%)
F-0-3	62550914	0.4878	0.9519	125101828	121,893,278 (97.44%)	118,100,979 (94.40%)	3,792,299 (3.03%)
F-3-1	62942985	0.4765	0.9525	125885970	122,208,617 (97.08%)	118,963,612 (94.50%)	3,245,005 (2.58%)
F-3-2	62719253	0.4846	0.9557	125438506	122,070,835 (97.32%)	118,550,217 (94.51%)	3,520,618 (2.81%)
F-3-3	57003780	0.4833	0.9531	114007560	110,767,588 (97.16%)	107,231,932 (94.06%)	3,535,656 (3.10%)
F-12-1	62914253	0.4816	0.9511	125828506	122,370,162 (97.25%)	118,705,088 (94.34%)	3,665,074 (2.91%)
F-12-2	60223937	0.4816	0.9565	120447874	117,111,373 (97.23%)	113,384,647 (94.14%)	3,726,726 (3.09%)
F-12-3	59157970	0.4855	0.955	118315940	114,887,938 (97.10%)	110,790,134 (93.64%)	4,097,804 (3.46%)
N-E3-1	66220432	0.4614	0.9506	132440864	128,486,704 (97.01%)	126,508,661 (95.52%)	1,978,043 (1.49%)
N-E3-2	52963843	0.4667	0.9462	105927686	102,736,127 (96.99%)	101,051,441 (95.40%)	1,684,686 (1.59%)
N-E3-3	58082089	0.4667	0.9516	116164178	112,386,390 (96.75%)	110,250,902 (94.91%)	2,135,488 (1.84%)
N-0-1	62890148	0.4845	0.9532	125780296	121,920,766 (96.93%)	117,407,425 (93.34%)	4,513,341 (3.59%)
N-0-2	61079957	0.4892	0.9501	122159914	118,474,480 (96.98%)	114,564,551 (93.78%)	3,909,929 (3.20%)
N-0-3	66321191	0.4846	0.9533	132642382	128,557,177 (96.92%)	124,105,135 (93.56%)	4,452,042 (3.36%)
N-3-1	59561701	0.4787	0.9525	119123402	115,807,481 (97.22%)	112,590,986 (94.52%)	3,216,495 (2.70%)
N-3-2	54434380	0.4679	0.9525	108868760	105,481,013 (96.89%)	103,192,106 (94.79%)	2,288,907 (2.10%)
N-3-3	56673415	0.4795	0.9539	108868760	110,500,159 (97.49%)	107,612,371 (94.94%)	2,887,788 (2.55%)
N-12-1	58577903	0.4669	0.9457	117155806	113,373,555 (96.77%)	110,513,544 (94.33%)	2,860,011 (2.44%)
N-12-2	56350714	0.4745	0.9544	112701428	109,374,589 (97.05%)	106,281,403 (94.30%)	3,093,186 (2.74%)
N-12-3	54074818	0.4651	0.9487	108149636	104,831,332 (96.93%)	102,244,924 (94.54%)	2,586,408 (2.39%)

## Sheet: TableS4
Table S4 Pearson’s correlation coefficient R2 value of 24 sample
#Sample	F-E3-1	F-E3-2	F-E3-3	F-0-1	F-0-2	F-0-3	F-3-1	F-3-2	F-3-3	F-12-1	F-12-2	F-12-3	N-E3-1	N-E3-2	N-E3-3	N-0-1	N-0-2	N-0-3	N-3-1	N-3-2	N-3-3	N-12-1	N-12-2	N-12-3
F-E3-1	1	0.933	0.9429	0.1815	0.3556	0.3262	0.2171	0.2075	0.1982	0.2225	0.2335	0.2464	0.9471	0.764	0.7012	0.2421	0.2498	0.2356	0.1758	0.3448	0.1925	0.26	0.2712	0.2783
F-E3-2	0.933	1	0.9378	0.1173	0.2734	0.2307	0.1442	0.1383	0.1279	0.149	0.1568	0.1627	0.9193	0.8585	0.8633	0.1642	0.1671	0.1547	0.1114	0.2481	0.119	0.1761	0.1839	0.187
F-E3-3	0.9429	0.9378	1	0.1504	0.2893	0.2704	0.1767	0.1678	0.1709	0.1939	0.2016	0.206	0.8924	0.8019	0.7608	0.1972	0.2118	0.193	0.1433	0.2733	0.1541	0.2066	0.2353	0.238
F-0-1	0.1815	0.1173	0.1504	1	0.2312	0.8538	0.7392	0.7985	0.8344	0.7427	0.8049	0.7535	0.151	0.2376	0.0546	0.9245	0.748	0.947	0.8887	0.3404	0.8976	0.4535	0.6223	0.6922
F-0-2	0.3556	0.2734	0.2893	0.2312	1	0.4883	0.3151	0.3227	0.2744	0.3171	0.3044	0.3184	0.3079	0.2689	0.1534	0.3634	0.3875	0.3057	0.2724	0.5852	0.3098	0.4052	0.4172	0.4319
F-0-3	0.3262	0.2307	0.2704	0.8538	0.4883	1	0.783	0.839	0.8375	0.7944	0.8328	0.8013	0.2767	0.33	0.1205	0.8881	0.8037	0.8957	0.8372	0.5542	0.8629	0.575	0.7492	0.7817
F-3-1	0.2171	0.1442	0.1767	0.7392	0.3151	0.783	1	0.9649	0.9591	0.983	0.9641	0.9472	0.1829	0.2778	0.0761	0.8097	0.8708	0.8343	0.9051	0.6399	0.8858	0.8073	0.8976	0.9186
F-3-2	0.2075	0.1383	0.1678	0.7985	0.3227	0.839	0.9649	1	0.9826	0.9751	0.9782	0.9674	0.1689	0.2483	0.0674	0.8701	0.8971	0.8684	0.9407	0.5995	0.9235	0.7427	0.878	0.8946
F-3-3	0.1982	0.1279	0.1709	0.8344	0.2744	0.8375	0.9591	0.9826	1	0.9723	0.9851	0.9634	0.16	0.2435	0.0619	0.8667	0.8665	0.893	0.9376	0.5619	0.9244	0.7218	0.8552	0.8796
F-12-1	0.2225	0.149	0.1939	0.7427	0.3171	0.7944	0.983	0.9751	0.9723	1	0.9775	0.9602	0.1863	0.274	0.0776	0.8083	0.8581	0.834	0.8897	0.6511	0.8807	0.8215	0.9202	0.9279
F-12-2	0.2335	0.1568	0.2016	0.8049	0.3044	0.8328	0.9641	0.9782	0.9851	0.9775	1	0.9813	0.1922	0.2749	0.0815	0.8482	0.8639	0.8708	0.915	0.6009	0.9051	0.7546	0.8741	0.8974
F-12-3	0.2464	0.1627	0.206	0.7535	0.3184	0.8013	0.9472	0.9674	0.9634	0.9602	0.9813	1	0.1947	0.2647	0.0818	0.816	0.8636	0.8287	0.8858	0.6425	0.8705	0.7751	0.8767	0.8892
N-E3-1	0.9471	0.9193	0.8924	0.151	0.3079	0.2767	0.1829	0.1689	0.16	0.1863	0.1922	0.1947	1	0.752	0.7619	0.1997	0.2043	0.1996	0.1418	0.2965	0.1558	0.2257	0.2353	0.2335
N-E3-2	0.764	0.8585	0.8019	0.2376	0.2689	0.33	0.2778	0.2483	0.2435	0.274	0.2749	0.2647	0.752	1	0.8299	0.2776	0.2668	0.2825	0.2322	0.3061	0.2395	0.2785	0.2994	0.3192
N-E3-3	0.7012	0.8633	0.7608	0.0546	0.1534	0.1205	0.0761	0.0674	0.0619	0.0776	0.0815	0.0818	0.7619	0.8299	1	0.0828	0.0903	0.0807	0.0538	0.14	0.0538	0.0921	0.0929	0.0971
N-0-1	0.2421	0.1642	0.1972	0.9245	0.3634	0.8881	0.8097	0.8701	0.8667	0.8083	0.8482	0.816	0.1997	0.2776	0.0828	1	0.8427	0.9508	0.9289	0.4629	0.9067	0.5361	0.6883	0.7789
N-0-2	0.2498	0.1671	0.2118	0.748	0.3875	0.8037	0.8708	0.8971	0.8665	0.8581	0.8639	0.8636	0.2043	0.2668	0.0903	0.8427	1	0.8596	0.8926	0.6031	0.9101	0.6581	0.7842	0.8108
N-0-3	0.2356	0.1547	0.193	0.947	0.3057	0.8957	0.8343	0.8684	0.893	0.834	0.8708	0.8287	0.1996	0.2825	0.0807	0.9508	0.8596	1	0.933	0.4684	0.9275	0.5671	0.7235	0.7986
N-3-1	0.1758	0.1114	0.1433	0.8887	0.2724	0.8372	0.9051	0.9407	0.9376	0.8897	0.915	0.8858	0.1418	0.2322	0.0538	0.9289	0.8926	0.933	1	0.4879	0.9591	0.6178	0.773	0.8343
N-3-2	0.3448	0.2481	0.2733	0.3404	0.5852	0.5542	0.6399	0.5995	0.5619	0.6511	0.6009	0.6425	0.2965	0.3061	0.14	0.4629	0.6031	0.4684	0.4879	1	0.4981	0.8698	0.8116	0.7735
N-3-3	0.1925	0.119	0.1541	0.8976	0.3098	0.8629	0.8858	0.9235	0.9244	0.8807	0.9051	0.8705	0.1558	0.2395	0.0538	0.9067	0.9101	0.9275	0.9591	0.4981	1	0.6249	0.7865	0.8285
N-12-1	0.26	0.1761	0.2066	0.4535	0.4052	0.575	0.8073	0.7427	0.7218	0.8215	0.7546	0.7751	0.2257	0.2785	0.0921	0.5361	0.6581	0.5671	0.6178	0.8698	0.6249	1	0.9304	0.8983
N-12-2	0.2712	0.1839	0.2353	0.6223	0.4172	0.7492	0.8976	0.878	0.8552	0.9202	0.8741	0.8767	0.2353	0.2994	0.0929	0.6883	0.7842	0.7235	0.773	0.8116	0.7865	0.9304	1	0.9523
N-12-3	0.2783	0.187	0.238	0.6922	0.4319	0.7817	0.9186	0.8946	0.8796	0.9279	0.8974	0.8892	0.2335	0.3192	0.0971	0.7789	0.8108	0.7986	0.8343	0.7735	0.8285	0.8983	0.9523	1

## Sheet: TableS5
Table S5 DEGs of F-E3 vs N-E3
#ID	gene name	F-E3-1_FPKM	F-E3-2_FPKM	F-E3-3_FPKM	N-E3-2_FPKM	N-E3-3_FPKM	FDR	log2FC	regulated
gene10020	LOC102185264	0	0	0	1.06619	1.19031	5.26e-09	9.03743	up
NewGene_45957	--	0.00582	0	0	2.95236	0.268159	0.00123628	8.69945	up
NewGene_36576	--	0	0.004824	0	0.330196	0.148855	4.09e-06	6.99164	up
gene1668	LOC102187632	0.257066	0.142876	0.18615	2.71095	40.5925	3e-07	6.8987	up
gene19265	LOC102181426	6.01881	7.0257	7.96436	1024.5	229.042	9.44e-31	6.64985	up
gene4957	KRT18	0	0.03301	0	0.618866	1.38193	1.61e-05	6.28967	up
gene27823	LOC108633279	0.046776	0	0	1.43257	0.713196	2.43e-05	6.24658	up
gene6243	LOC102184901	0.641431	0.470519	0.693994	21.4259	43.9118	3.55e-47	5.87585	up
gene18431	LOC108638040	0.092008	0	0	1.4406	1.9091	0.00010522	5.85221	up
gene13410	EEF1A2	1.54873	1.70273	4.82427	198.745	48.4169	5.32e-07	5.66678	up
NewGene_38124	--	0.031835	0.003758	0.033899	1.66661	0.3955	5.27e-09	5.42458	up
NewGene_38126	--	0.018359	0.009999	0.006784	0.772936	0.123538	7.21e-10	5.38114	up
NewGene_22014	--	0.222437	0	0.009928	0.511581	1.80006	0.0247033	5.36337	up
gene18432	LOC102180391	0.053588	0	0	0.579527	0.560965	0.00491504	5.13981	up
gene16022	LOC102173111	0.039483	0.326061	0.11136	0.182155	10.3678	0.0173907	5.13241	up
gene9283	FBP2	0.111059	0	0.326222	4.21563	5.04042	4.4e-05	5.09497	up
NewGene_18446	--	0.024106	0.011854	0.009051	0.781466	0.134076	1.41e-07	5.01861	up
gene27533	LOC108634642	0	0.287848	0.181031	4.1382	5.13337	0.0322435	5.01175	up
gene16178	TMEM52	0.316085	0.413162	0.656789	16.8957	9.57304	1.74e-24	4.96329	up
gene14169	CPA6	0	0.042484	0.03758	0.491257	1.08937	3.5e-05	4.90288	up
NewGene_57121	--	0.028304	0.045098	0.046531	2.13394	0.64466	8.95e-08	4.8954	up
gene14052	PKHD1L1	0.071386	0.051342	0.170939	1.01839	4.33391	6.15e-11	4.87599	up
NewGene_6748	--	0.014172	0	0.039577	0.256562	0.788875	0.000427657	4.83399	up
gene1450	COL4A3	0	0.020279	0	0.177717	0.158332	0.0225011	4.64636	up
gene19510	PPP1R1B	0.479577	1.55346	0.364452	0.442942	35.8417	0.0360647	4.60918	up
gene23956	CLDN4	0.192157	0.669146	0.880998	0.415379	25.6786	0.0294453	4.57989	up
NewGene_66498	--	0.117199	0.05218	0.025549	1.9701	0.876705	2.7e-07	4.51926	up
gene20678	PLIN1	0.443346	2.04302	1.25927	0.665398	49.2139	0.0383373	4.46286	up
gene4959	KRT8	0.047259	0.251442	0.120502	0.728858	4.65481	3.68e-05	4.38449	up
NewGene_296	--	0.137183	0	0.053101	0.62669	2.77343	0.00275187	4.33367	up
gene9224	AQP7	0.232439	1.75205	0.521074	3.95757	26.8675	0.00630877	4.29194	up
gene18255	MYBPC2	4.1366	3.33622	4.62326	111.955	25.9229	7.17e-13	4.25238	up
NewGene_54543	--	0.005437	0.001293	0.001315	0.078971	0.041762	1.54e-06	4.22603	up
gene23965	MLXIPL	0.037071	0.171169	0.048788	0.702822	2.2299	4.31e-06	4.17786	up
gene28123	LOC102188588	1.27509	0.958038	1.79327	3.88622	40.9955	0.00137721	4.17291	up
gene21970	DSP	0.055649	0.022739	0.063882	0.154442	1.44629	3.44e-05	4.17103	up
NewGene_31170	--	0.151765	0.0056	0.025999	1.56617	0.347036	0.00304171	4.14049	up
NewGene_29471	--	0.032145	0.193603	0.154247	0.580934	3.44228	2.97e-05	4.09607	up
NewGene_37648	--	0.02473	0.034127	0.061183	0.557866	0.70266	3.12e-17	4.08904	up
gene27540	LOC102170874	0.090226	0.183026	0.02773	2.35221	0.785745	0.000177788	4.06671	up
NewGene_5577	--	0.068591	0.017859	0.080705	1.02513	0.540487	1.17e-08	4.02094	up
gene11283	F2RL2	0.775143	0.447978	1.11332	0.40606	22.8921	0.046403	4.00504	up
NewGene_33234	--	0.028127	0.020113	0.036568	1.29575	0.166512	3.82e-07	4.00155	up
NewGene_26183	--	0.491789	0.749065	0.580481	5.52654	10.3298	3.12e-28	3.97202	up
NewGene_37647	--	0.050922	0.02647	0.021878	0.57878	0.380845	1.47e-06	3.86144	up
gene18435	LOC108638088	0.100297	0.234332	0.165549	2.00875	2.45122	1.76e-15	3.84416	up
NewGene_64064	--	0.148906	0.065389	0.129839	0.649909	2.32321	7.07e-06	3.80154	up
gene19264	LOC102180883	8.3516	6.47989	8.22412	151.967	32.1631	1.4e-09	3.74178	up
gene14980	UCP3	0.223063	0.143355	0.413378	5.00417	1.32574	3.2e-06	3.73351	up
gene19266	LOC102181155	19.5436	24.7761	56.0591	551.972	241.97	1.87e-10	3.71135	up
gene22581	LOC102170693	0.126574	0.399027	0.302178	0.750356	5.95083	5.57e-05	3.70803	up
gene4704	PON3	0.397653	0.118176	0.235789	4.8947	0.933397	6.41e-05	3.68561	up
gene28121	LOC102172711	0.434956	0.677095	0.582576	1.96737	11.3366	4.42e-07	3.66946	up
gene1883	ACVR1C	1.66369	2.37823	1.61217	1.11292	42.9034	0.0483044	3.65341	up
gene21522	CHL1	0.187399	0.133602	0.112026	0.330753	3.02305	5.2e-05	3.6429	up
gene1151	KIF17	0.147002	0.114253	0.127764	0.332209	2.65621	0.000105009	3.61324	up
gene6845	ART3	2.07209	2.93207	4.04505	47.5654	16.1674	5.68e-11	3.58996	up
gene22580	LOC102189753	1.45617	1.38834	2.14935	3.05486	33.6915	0.00752146	3.5755	up
gene10910	KLHL33	0.469729	0.516089	0.749467	9.55462	2.75574	3.45e-09	3.55348	up
NewGene_1821	--	1.63782	1.80978	2.10511	14.5673	25.0147	4.73e-36	3.51059	up
gene3413	S100A4	2.11425	2.33232	2.69572	14.0173	33.9832	2.22e-13	3.44725	up
NewGene_65008	--	0	0.139996	0.102164	0.937962	0.627921	0.0263266	3.42761	up
gene10495	DUOX1	0.065366	0.079041	0.16633	1.20999	0.811934	1.25e-08	3.39972	up
gene11128	LTB4R2	0.049711	0.068376	0.204952	0.321586	1.73301	0.00196894	3.35275	up
NewGene_24050	--	0.089084	0.058466	0.068513	1.08018	0.238053	3.93e-05	3.33133	up
NewGene_49084	--	0.201174	0.202288	0.198481	2.80091	1.53139	1.69e-15	3.31977	up
gene14132	PI15	12.9277	10.3595	10.4788	41.0824	164.564	1.36e-09	3.3157	up
gene492	EHHADH	0.345832	0.440834	0.531359	2.48184	5.54101	4.1e-13	3.31228	up
NewGene_76927	--	0.097918	0.082164	0.158905	0.059231	2.26087	0.011731	3.31099	up
gene2801	PTGFR	0.289968	0.506358	0.24016	2.71133	3.31485	1.63e-15	3.25541	up
gene15750	PRELP	2.46817	3.13008	3.90424	7.38318	48.0813	0.0030194	3.245	up
gene8956	KLF9	0.719581	1.00933	1.43095	6.80151	11.3994	1.65e-15	3.23759	up
gene26023	ACTN3	16.9875	9.93336	12.7523	171.071	51.342	4.09e-09	3.23153	up
gene23574	SEC14L5	0.23359	0.226658	0.372109	2.70967	2.04293	1.1e-16	3.23014	up
gene24541	ANKRD2	0.985081	0.750681	1.47429	12.9895	5.03983	4.25e-08	3.21964	up
NewGene_61573	--	0.134992	0.417078	0.086102	3.12428	0.482772	0.00546056	3.18291	up
gene15554	ZBTB16	0.685576	0.727231	1.13668	6.45867	8.03368	2.96e-23	3.18044	up
gene789	PCOLCE2	0.768108	3.17919	2.3629	17.6118	16.5759	1.58e-07	3.15792	up
gene19131	LOC102179132	0.256885	0.676425	0.8563	0.780404	9.05593	0.0431233	3.14826	up
gene3308	RORC	0.116476	0.20692	0.258186	2.49098	0.9488	8.72e-06	3.12006	up
gene9739	CD24	0.150509	0.101034	0.243337	0.706334	1.95064	0.000103642	3.11968	up
gene18426	LOC102191549	0.075481	0.060679	0.134741	0.419561	1.03805	9.33e-05	3.11726	up
gene20016	ITGB4	1.15589	1.30788	1.42806	6.25811	14.3774	2.3e-15	3.11155	up
gene11355	MAL	0.797436	0.743417	0.58232	1.99365	9.26639	4.4e-05	3.10335	up
gene21947	IRF4	0.22222	0.383648	0.423509	0.973762	4.40239	0.000121201	3.07498	up
gene1619	GPR1	0.151011	0.239049	0.149004	0.534877	2.26273	0.000375642	3.07336	up
gene966	TRPM2	0.171332	0.285534	0.137588	0.20948	2.87011	0.00459806	3.07275	up
gene328	FBXO40	0.091143	0.169882	0.109923	1.07089	0.824432	1.55e-11	3.06281	up
gene411	APOD	3.34572	3.38119	3.25073	11.8459	39.0457	1.58e-09	3.0587	up
NewGene_46483	--	0.044712	0.08986	0.044975	0.797867	0.295538	1.3e-05	3.05372	up
gene4550	FGL2	3.49558	7.48297	5.49077	27.8324	55.5351	1.52e-11	3.0524	up
gene17456	PLLP	0.343764	0.043208	0.078809	0.835459	1.7665	0.00259236	3.04939	up
gene6980	BST1	0.417378	1.07501	0.625039	1.82869	7.8757	0.000899329	3.03897	up
gene7358	LOC102174022	0.148816	0.171335	0.083777	0.404606	1.65169	0.00019718	3.03528	up
gene18954	ABHD15	0.17073	0.508603	0.421386	0.608164	4.918	0.00196974	3.02024	up
NewGene_33944	--	0.180633	0.199617	0.151849	3.70939	0.354433	0.000208655	3.01553	up
NewGene_71116	--	0.300337	0.136704	0.102673	1.57677	2.05374	0.000134015	3.01457	up
NewGene_12725	--	0.034547	0.021258	0.114124	0.620583	0.175789	0.00290916	3.01329	up
NewGene_3358	--	0.176662	0.169171	0.182329	1.76435	0.806908	3.97e-07	2.98945	up
gene13853	CBLN4	0.393567	0.347369	0.267608	0.242326	4.69264	0.0122431	2.98483	up
gene16386	PRG4	0.052656	0.176697	0.143595	0.545498	1.28319	0.00011203	2.97203	up
gene6369	ENPEP	0.573071	1.44954	0.890783	3.97782	10.0065	2.45e-07	2.97154	up
NewGene_9516	--	0.235818	0.131212	0.233466	2.55182	0.636065	1.51e-06	2.96635	up
gene1208	NCMAP	0.594856	0.493128	0.2475	2.86697	3.53032	6.36e-09	2.95943	up
NewGene_76677	--	0.094774	0.099601	0.072715	0.852111	0.429022	1.4e-09	2.95785	up
gene28551	LOC108635275	0.097189	0.143048	0.183159	1.06151	1.0177	4.89e-05	2.95779	up
gene21714	MST1R	0.20258	0.183649	0.163535	0.406894	2.21306	0.000241341	2.95003	up
gene23931	CALN1	0.091212	0.035229	0.019151	0.131166	0.555509	0.00513287	2.93414	up
gene14097	LOC102180330	0.857785	0.522428	0.46953	2.40905	6.20505	9.51e-07	2.93109	up
gene16443	HSD11B1	0.814489	0.942595	1.41105	7.78525	6.87148	1.83e-14	2.93103	up
NewGene_43025	--	0.052344	0.063321	0.058351	0.117862	0.704571	0.000873552	2.92537	up
gene19052	ASPA	0.381321	0.517447	0.478048	1.79181	4.65369	3.28e-07	2.92196	up
gene11385	ANKRD23	5.53443	6.89359	9.49706	69.749	29.9611	3.78e-10	2.91802	up
gene10803	GREM1	1.32992	2.54654	1.69661	8.65487	16.8941	8.19e-12	2.91242	up
gene7993	PLIN4	1.67192	1.72259	1.55628	6.95413	15.3972	3.07e-15	2.88905	up
gene21886	PPARG	2.51851	4.85883	3.68107	4.10134	46.4148	0.0434839	2.88848	up
gene562	PEX5L	0.254778	0.190938	0.186556	2.22963	0.907499	8.38e-07	2.88379	up
NewGene_43482	--	0.105912	0.259965	0.102386	1.15777	0.950281	9.24e-06	2.87723	up
NewGene_33513	--	0.144051	0.510914	0.147097	1.48402	2.10027	4.92e-05	2.87513	up
gene10386	GPX2	0.343616	0.343386	0.298091	3.14874	1.26904	4.9e-05	2.86832	up
NewGene_71340	--	0.101152	0.125967	0.043338	0.6408	0.590701	4.65e-05	2.86328	up
gene27790	LOC108634753	0.171605	0.324829	0.425232	3.10216	0.899507	7.89e-05	2.84951	up
NewGene_7252	--	0.267252	0.242852	0.192074	2.64196	0.731077	0.000630562	2.84263	up
gene9761	SIM1	0.487088	0.148448	0.118727	1.50865	1.72778	6.68e-05	2.8328	up
gene12986	OTOR	1.05689	1.58785	2.07679	10.3992	10.0414	2.67e-10	2.83082	up
NewGene_27613	--	0.095581	0.378659	0.204724	1.9547	0.876418	0.00370449	2.77988	up
gene4548	CCDC146	0.336224	0.454081	0.480662	1.98715	3.25636	2.12e-12	2.75496	up
NewGene_18979	--	0.030997	0.097688	0.120757	0.401947	0.626134	0.00115168	2.73424	up
gene19004	SERPINF2	0.458399	1.06617	0.890347	3.2334	6.56962	6.99e-07	2.73017	up
gene19317	ALDH3A1	0.221672	0.050443	0.196962	1.1507	0.734268	0.00461468	2.71242	up
gene6976	C1QTNF7	0.721117	0.898653	1.19282	2.88395	8.84095	1.16e-05	2.71058	up
gene9703	SLC22A16	0.164629	0.11931	0.124136	1.09259	0.589277	7.27e-05	2.71024	up
gene1030	SIM2	0.252343	0.160863	0.042887	0.51592	1.29903	0.00364943	2.69921	up
gene3282	TMOD4	8.85583	5.39241	13.7055	95.9082	18.4294	9.61e-06	2.69566	up
NewGene_7702	--	0.165629	0.094616	0.156451	0.38992	1.34446	0.000390452	2.69038	up
gene589	TNFSF10	0.403082	0.72865	0.599542	2.50784	4.33617	3.62e-08	2.68654	up
gene21826	LRRC2	0.767913	0.765359	0.681102	5.63558	2.91993	3.57e-11	2.67795	up
NewGene_27695	--	0.578217	1.42661	1.0477	4.3026	7.87483	5.74e-06	2.67772	up
gene26647	KLHL34	0.062454	0.135687	0.110697	0.574182	0.63989	6.37e-06	2.6655	up
gene601	CLDN11	1.24536	0.335632	0.533189	1.77998	6.39518	0.00190797	2.66413	up
gene12709	C1QTNF9	0.418939	0.313477	0.693391	2.77318	2.76602	6.99e-07	2.66178	up
NewGene_43469	--	0.03614	0.132551	0.146287	0.506122	0.756464	0.00158722	2.6617	up
gene13846	BCAS1	0.147804	0.427604	0.174418	0.388658	2.60557	0.0104255	2.66139	up
gene23573	PPL	1.51425	2.53362	2.76422	6.75825	19.6265	5.27e-07	2.66016	up
NewGene_73572	--	0.469293	0.225944	0.442689	0.579673	7.89686	0.00346546	2.6588	up
NewGene_43023	--	0.227295	0.315128	0.345546	0.736617	2.66259	5.71e-06	2.64101	up
gene1063	GALNT15	0.768997	1.08706	1.16922	1.95267	9.58557	0.000151699	2.63215	up
NewGene_63682	--	0.031208	0.02754	0.043437	0.199489	0.194477	6.74e-05	2.63191	up
gene4595	LOC102171502	0.109859	0.106322	0.135961	0.94455	0.394007	8.44e-05	2.61965	up
NewGene_20325	--	0.171946	0.747672	0.350509	1.53676	2.3019	0.000308395	2.60653	up
gene3035	GSTM3	13.4585	13.5128	14.1265	20.4152	132.078	0.000391101	2.59476	up
NewGene_1063	--	0.165117	0.093969	0.144619	0.600031	0.923414	0.000352108	2.59248	up
gene8834	SH3GL2	0.110613	0.075935	0.146322	0.397825	0.845963	0.000602022	2.59077	up
gene9704	DDO	0.249513	0.608149	0.77083	3.56609	2.6856	2.81e-05	2.58622	up
gene5357	MYL6B	15.1576	16.6026	27.902	160.171	52.7585	9.24e-06	2.56991	up
gene21823	ALS2CL	0.927528	0.872962	1.21135	7.31266	3.84554	9.05e-11	2.56962	up
gene3029	LOC102185621	3.94739	3.69823	3.93426	5.63437	24.2955	1.01e-05	2.56525	up
NewGene_21985	--	0.174908	0.133309	0.125626	0.38915	1.10912	0.000677173	2.56188	up
NewGene_73523	--	0.09341	0.127288	0.139195	0.723334	0.42786	0.000151394	2.55864	up
NewGene_43481	--	0.045136	0.230136	0.091199	0.447318	0.872393	0.0044325	2.55274	up
gene3546	LOC102182927	4.42023	7.35725	11.0601	21.6163	60.3376	1.02e-05	2.5477	up
gene5878	LOC102189932	0.579324	0.60739	0.384566	3.32374	2.19754	5.98e-11	2.54375	up
gene3707	MPZ	24.315	16.0276	14.1384	47.8922	144.912	9.51e-07	2.53784	up
NewGene_58032	--	0.189376	0.100449	0.166225	0.883177	0.736752	1.39e-05	2.53262	up
NewGene_43477	--	0.081359	0.188893	0.133666	0.535663	0.897589	5.75e-06	2.52797	up
gene12332	HMCN2	2.56978	2.63753	3.35646	13.1475	16.6673	7.24e-29	2.51929	up
gene24901	LOC108634081	10.1963	69.0297	74.2362	210.768	326.805	0.0499253	2.51913	up
gene15376	AMPD3	0.232975	0.373304	0.438397	1.64108	1.86558	4.02e-10	2.50446	up
gene25052	LOC102176495	0.80049	0.357579	1.26144	2.15958	6.28081	0.00137555	2.50302	up
gene5780	MGP	7.99284	9.1664	9.54892	27.8843	64.2469	1.65e-09	2.49774	up
NewGene_43484	--	0.158027	0.356297	0.19886	0.877371	1.31447	2.88e-12	2.49743	up
gene423	LRRC15	0.101656	0.154078	0.110346	0.403103	0.856082	1.98e-05	2.49603	up
gene17226	ADAMTS18	0.555249	0.595801	0.445564	0.400847	5.10698	0.0149752	2.48502	up
NewGene_65	--	0.083397	0.033068	0.122754	0.495994	0.373472	0.000543197	2.48368	up
NewGene_21356	--	0.112766	0.33306	0.136476	1.64873	0.540559	0.0064706	2.47848	up
gene1946	NOSTRIN	0.26865	0.44946	0.399877	0.634496	3.191	0.00595646	2.45695	up
gene192	COL8A1	0.509275	0.693388	0.673508	2.60793	3.65541	2.32e-16	2.4556	up
gene26469	PFKFB1	0.134268	0.309439	0.352141	0.516942	2.18677	0.00670226	2.44893	up
NewGene_72654	--	0.468666	0.386267	0.545157	1.73659	2.95942	1.91e-07	2.44539	up
NewGene_76668	--	0.230768	0.261615	0.375527	1.71313	0.860086	2.86e-05	2.43919	up
gene14601	SERPING1	5.2655	7.61092	8.64139	8.72074	62.9532	0.0452246	2.43639	up
gene11947	ALK	0.123567	0.103125	0.071235	0.807326	0.159615	0.0101768	2.43134	up
gene14296	FER1L6	0.064905	0.098519	0.023423	0.378778	0.233132	0.00428434	2.4313	up
NewGene_63348	--	0.043952	0.321323	0.09727	0.612957	0.927243	0.0253307	2.42693	up
gene14989	PLEKHB1	0.802669	0.294727	0.354045	1.57044	3.31713	0.000382435	2.42654	up
gene9778	FHL5	0.306175	0.531363	0.698271	2.28188	2.8211	3.44e-05	2.42577	up
gene18463	LOC102171003	1.14724	0.810221	0.697305	3.79812	4.8088	6.3e-13	2.4197	up
NewGene_319	--	0.339797	0.193097	0.181515	2.17995	0.464008	0.00602875	2.40372	up
NewGene_53747	--	1.45249	0.75368	0.09666	0.878812	4.76022	0.0449252	2.4019	up
NewGene_4451	--	0.066118	0.094552	0.230878	0.564361	0.517742	3.9e-06	2.39785	up
NewGene_53458	--	0.057454	0.018171	0.129388	0.258366	0.396277	0.014276	2.39757	up
gene21271	AHNAK2	0.801304	1.50477	1.51885	2.76447	9.59403	7.57e-05	2.39715	up
gene6922	SLC10A6	0.09792	0.032416	0.16264	0.486095	0.47035	0.00612093	2.39623	up
gene1451	COL4A4	0.454248	0.709193	0.408797	2.02006	3.14655	3.88e-09	2.39522	up
gene4485	WNT2	0.625832	1.32997	1.46614	1.55533	9.55389	0.00688626	2.3947	up
gene27292	LOC102185735	2.33806	2.65609	0.771894	9.11172	9.11288	5.42e-05	2.39011	up
NewGene_2328	--	0.290234	0.501884	0.36341	0.441634	3.25906	0.00526348	2.38036	up
NewGene_29466	--	0.165372	0.62299	0.46056	2.53195	1.62746	8.26e-05	2.38029	up
gene21708	SLC38A3	0.606389	0.64058	0.754192	3.44022	2.80419	1.76e-15	2.36728	up
gene7344	ADRB2	0.827197	1.34349	0.923558	3.77989	5.90625	2.44e-09	2.3601	up
gene8971	ALDH1A1	2.01513	1.52786	1.58641	3.62265	12.4695	4.81e-05	2.35829	up
gene5003	ANKRD33	0.337698	0.57013	0.254064	1.3358	2.29465	0.000241341	2.34915	up
gene21495	OXTR	0.847834	0.783922	1.27749	6.24924	2.66906	3.78e-06	2.348	up
gene3846	WDR86	0.294417	0.23123	0.437866	1.14234	1.82031	6.68e-05	2.34519	up
gene4608	GPNMB	1.1988	0.984072	2.26417	3.34985	10.526	0.000413095	2.34391	up
NewGene_61224	--	0.101941	0.109258	0.335556	0.681072	1.04005	0.0046077	2.34385	up
NewGene_17959	--	0.035149	0.138154	0.134683	0.573816	0.413009	0.0122431	2.34265	up
NewGene_43478	--	0.041146	0.201725	0.097088	0.218452	0.848475	0.0289393	2.34043	up
gene16028	MYOC	7.14759	6.45633	6.20157	15.8038	45.4362	6.11e-07	2.34023	up
gene27623	LOC108634681	0.700497	1.15964	1.5908	2.5947	8.10356	0.00144685	2.32828	up
gene12054	GDF7	0.074726	0.028485	0.167623	0.490334	0.357618	0.0293484	2.32417	up
NewGene_6194	--	0.460116	0.250041	0.432871	2.62287	0.991093	0.000947146	2.32401	up
NewGene_17985	--	0.384521	0.189231	0.158935	0.884948	1.25329	0.000139594	2.32308	up
NewGene_33639	--	0.329701	0.150219	0.21302	1.59562	0.459125	0.000886538	2.31701	up
gene16223	PERM1	1.66982	1.96262	3.01929	13.907	5.04849	5.37e-05	2.30756	up
gene2759	PTGER3	0.644814	0.952788	0.851001	3.24097	4.39601	3.31e-11	2.30651	up
gene20102	ABCA6	3.54332	3.28958	3.3352	9.19002	22.7127	2.16e-09	2.29758	up
gene24905	LOC102188826	2.68398	3.62035	2.74721	3.29814	24.0253	0.00405868	2.2966	up
gene4306	CAMK2B	1.74399	1.03049	2.07259	10.9884	3.10362	0.000565826	2.29489	up
gene2617	PODN	5.78092	5.47447	6.09316	13.5044	38.4629	7.9e-07	2.2935	up
NewGene_52118	--	0.131213	0.157639	0.087394	0.658388	0.476867	8.05e-07	2.29111	up
gene10214	DIO2	0.403956	0.295324	0.408016	2.15166	1.08573	5.43e-07	2.27811	up
gene19617	HAP1	0.155753	0.176746	1.08522	1.90827	2.32362	0.0385767	2.27767	up
gene17062	IL15	0.512829	0.683225	0.98245	4.36966	1.99	0.000249664	2.2763	up
gene25998	CST6	0.29712	1.02851	0.658055	4.21136	1.65039	0.018096	2.27322	up
gene2628	DIO1	0.268012	0.218919	0.39189	0.847776	1.75737	0.000655939	2.26835	up
gene21436	LOC102172768	0.367718	0.61268	0.408015	1.69293	2.38937	1.12e-05	2.26517	up
gene22804	PI16	5.76572	11.2473	17.6676	55.2032	46.0248	1.17e-05	2.26508	up
gene5291	KIF5A	0.042882	0.080031	0.133029	0.367813	0.410345	0.00175366	2.26458	up
NewGene_6382	--	0.536971	0.516895	0.359572	4.32295	0.415327	0.016721	2.26337	up
gene20103	LOC102178109	4.42854	4.93827	5.58812	15.7271	29.7177	1.27e-11	2.26244	up
gene14769	FAM180B	1.5978	1.4679	4.89232	8.74479	14.6258	0.00098168	2.26085	up
gene26053	PNPLA2	3.28583	4.24341	3.28621	2.90107	28.1871	0.013485	2.24549	up
gene17282	CRISPLD2	2.53988	2.6633	2.86123	8.70642	14.4771	3.27e-15	2.24007	up
gene23952	ELN	24.9271	49.5655	49.9959	94.1683	265.04	4.86e-05	2.23686	up
NewGene_68313	--	0.255052	0.232266	0.188133	1.17398	0.681553	4.64e-06	2.23158	up
gene4683	COL28A1	0.42683	0.399699	0.487447	0.590813	3.20859	0.00546056	2.23	up
gene6349	UGT8	1.17949	1.04927	0.542996	2.22018	5.68234	0.000104357	2.22758	up
gene23092	LAMA3	1.76939	2.34088	2.48649	6.9898	11.7808	2.68e-12	2.22499	up
gene23576	C25H16orf89	1.3752	2.34294	3.13662	9.80271	9.64908	8.52e-07	2.21976	up
NewGene_43473	--	0.103157	0.171573	0.12484	0.360572	0.784559	0.0003111	2.21515	up
gene5267	SLC16A7	2.74783	3.55124	2.64191	6.31877	17.2689	4.19e-05	2.21486	up
gene21441	FAM198A	1.22729	2.63027	2.17762	4.87372	12.2261	8.53e-05	2.20986	up
gene6912	CDS1	0.041697	0.18414	0.077186	0.420167	0.434586	0.0152674	2.20717	up
NewGene_52888	--	0.015068	0.01881	0.03461	0.075059	0.111468	0.00113893	2.20372	up
NewGene_73566	--	0.571481	0.428478	0.168231	1.14185	1.86862	4.23e-05	2.19541	up
gene7541	JADE2	1.09169	0.922855	1.20286	2.94734	5.49179	1.22e-08	2.18486	up
gene13486	FAM210B	5.99023	8.56898	9.68689	18.3045	49.1313	8.89e-06	2.18421	up
NewGene_7943	--	0.245987	0.134832	0.240846	0.850856	0.870135	0.00036051	2.18021	up
gene9249	CCL21	6.2762	5.73301	6.53959	15.7247	35.5742	1.48e-07	2.18	up
gene20401	SLC1A3	0.730862	1.12606	1.49681	2.12812	7.18188	0.000923445	2.17068	up
NewGene_35858	--	0.1356	0.057476	0.163071	0.475202	0.52604	0.0112949	2.16867	up
gene5648	MFNG	2.37914	2.86266	2.88335	4.02165	18.254	0.00128733	2.15884	up
gene23711	TMEM159	6.12551	7.23798	4.32955	33.9054	13.3795	2.53e-05	2.15863	up
gene7760	BTNL9	3.31268	4.20683	5.19379	13.1044	21.4679	2.86e-10	2.15723	up
NewGene_17157	--	0.594226	1.28475	0.878719	1.73078	5.93383	0.00171291	2.15441	up
NewGene_1773	--	1.3002	0.966227	0.901792	4.95563	3.08881	2.53e-05	2.15238	up
gene17676	CEBPA	2.15075	2.39819	1.5381	1.79938	14.8049	0.0157322	2.15074	up
NewGene_24953	--	0.201401	0.102062	0.070843	0.313654	0.74789	0.00353877	2.14979	up
gene2776	SLC44A5	0.381036	0.31926	0.253826	0.574827	2.01936	0.00546592	2.14918	up
gene24113	GJC3	2.09005	1.44482	1.2884	3.93158	9.10087	3.44e-05	2.14701	up
NewGene_56374	--	0.251778	0.141256	0.126488	0.457264	0.917112	0.000325968	2.14381	up
NewGene_21054	--	0.803946	0.877408	0.797731	0.490938	5.44411	0.0147209	2.13938	up
NewGene_17149	--	0.580076	1.4215	0.516126	0.883971	4.74812	0.0127051	2.13803	up
gene92	CXADR	2.89298	3.91687	3.48113	15.9576	11.2488	3.92e-14	2.13657	up
gene24263	STK32C	0.297723	0.222183	0.289544	0.72593	1.44918	0.000358919	2.13398	up
gene5875	LOC102173270	1.63082	1.14419	1.28064	5.19327	5.61582	9.33e-09	2.13244	up
gene9152	HR	1.6118	1.04796	1.4447	6.65781	4.16091	6.51e-09	2.12846	up
gene24620	PPP1R3C	12.6406	12.9174	15.0793	74.2803	32.3503	4.61e-07	2.12717	up
NewGene_1633	--	0.126387	0.22013	0.196205	0.225432	1.5926	0.0119729	2.12692	up
NewGene_68723	--	0.357505	0.520611	0.557928	0.97959	2.85709	0.000229871	2.12313	up
gene19985	SPHK1	0.182868	0.203276	0.266525	0.446751	1.30912	0.00566454	2.1176	up
gene6593	RPL9	71.9212	67.1508	61.7226	197.563	330.362	1.72e-15	2.11404	up
NewGene_68736	--	0.163144	0.382347	0.363934	1.33146	1.07627	0.00148604	2.10261	up
NewGene_21011	--	0.270396	0.226736	0.28404	2.37395	0.418476	0.00585602	2.09991	up
gene18614	LOC102191455	0.338248	0.480572	0.216073	1.48093	1.19864	8.82e-05	2.09646	up
NewGene_19475	--	0.087036	0.186225	0.362585	1.13163	0.499357	0.0189529	2.08579	up
gene24533	SFRP5	0.358193	0.455479	0.39478	0.542126	2.60533	0.0201761	2.08289	up
gene13265	LOC102187204	0.453454	0.610323	0.729975	0.982851	3.68718	0.0115086	2.08183	up
gene16009	SELP	0.26343	0.281304	0.355851	0.585172	1.75928	0.00241549	2.07846	up
gene19117	CHRNE	0.32056	0.353966	0.74334	2.70682	1.10978	0.00377952	2.0748	up
NewGene_65056	--	4.10008	6.10051	5.70303	33.2697	10.7762	8.45e-05	2.06927	up
gene23807	NUPR1	0.635921	1.54958	1.81099	2.47981	7.86596	0.0138172	2.06652	up
gene2593	RAB3B	0.235785	0.133092	0.212949	0.305659	1.1945	0.0121997	2.06538	up
gene7014	CPZ	6.66364	13.0009	12.776	54.3308	27.3196	2.23e-05	2.06337	up
NewGene_45191	--	0.159	0.172069	0.118709	0.60341	0.542152	0.00144685	2.05254	up
NewGene_17156	--	0.315656	0.517405	0.392182	0.550775	2.57257	0.0243392	2.05147	up
NewGene_69546	--	0.194714	0.278671	0.413505	1.24268	1.01962	0.00228	2.05079	up
NewGene_2476	--	0.21667	0.202796	0.415247	1.6943	0.384704	0.0164733	2.05071	up
NewGene_59342	--	0.371372	0.269292	0.204776	0.267424	1.88973	0.0460249	2.04888	up
gene2377	NT5C1A	1.72872	0.902796	2.59928	10.8282	2.8172	0.0227144	2.04583	up
NewGene_24879	--	0.236001	0.110813	0.151463	0.659699	0.663307	0.000524799	2.04133	up
gene12430	LOC106502686	5.03493	9.59592	8.26169	14.0157	43.5891	0.000738794	2.04009	up
gene5254	AVPR1A	0.687851	1.45116	1.30177	0.90233	7.82909	0.0480717	2.03856	up
NewGene_587	--	0.288651	0.125061	0.291483	1.27195	0.466457	0.00863644	2.03688	up
NewGene_17108	--	0.875104	1.52681	1.07373	1.83551	6.81657	0.00159431	2.03397	up
gene12573	LOC108637289	2.66513	1.3358	2.71862	11.7101	4.70265	0.000540515	2.02388	up
NewGene_29615	--	0.273828	0.28859	0.328569	1.18061	1.03114	3.22e-05	2.02235	up
NewGene_39730	--	0.228158	0.31213	0.360245	1.07679	1.24467	2.58e-06	2.01991	up
NewGene_59946	--	0.981163	0.809492	0.782162	2.09892	4.00667	4.39e-08	2.0149	up
gene18214	FLT3LG	0.795605	0.943728	1.24739	2.80135	4.6434	2.64e-05	2.01119	up
gene18131	C5AR2	0.605362	0.866898	0.606338	1.23281	3.88221	0.00186355	2.00875	up
NewGene_19959	--	0.080565	0.155253	0.139075	0.450791	0.478533	0.000486854	2.00549	up
NewGene_66761	--	0.2737	0.1389	0.173426	0.901333	0.434213	0.00297639	2.00398	up
NewGene_69555	--	0.583515	0.15934	0.418737	0.915844	1.92899	0.0319463	2.00273	up
gene10509	SQRDL	1.60272	1.66007	2.01112	3.92261	9.02975	2.19e-05	2.00231	up
NewGene_17159	--	0.618393	1.01448	0.612561	1.09985	4.40594	0.00246475	2.00219	up
gene19496	FBXO47	0.216858	0.149071	0.147857	0.607447	0.669841	0.00152425	2.00213	up
NewGene_22932	--	0.524297	0.659729	0.369014	1.1941	2.11626	0.000227518	2.00125	up
gene405	MELTF	0.131357	0.197106	0.135129	0.6045	0.522666	3.78e-05	1.99919	up
gene7136	ELL2	0.63084	0.588809	0.579903	1.3053	3.0766	1.06e-05	1.99873	up
NewGene_13125	--	12.9306	11.7191	12.5034	48.569	43.912	7.63e-37	1.99695	up
NewGene_58354	--	0.358099	0.349616	0.296462	0.811316	1.22474	2.29e-11	1.98659	up
gene18964	SLC6A4	0.608432	0.545654	0.705258	0.845079	3.6772	0.00518865	1.98561	up
gene2823	SPATA1	0.299673	0.503188	0.423387	1.39328	1.58845	0.000137303	1.98448	up
gene12156	PTGS1	1.21959	1.47695	2.0233	4.64963	6.72626	1.02e-07	1.98291	up
gene9928	PERP	0.746475	2.01607	1.07009	4.50741	4.63727	0.000274146	1.9764	up
NewGene_17161	--	3.16365	6.48297	6.05758	5.45503	32.3934	0.0153156	1.96983	up
gene9208	PTK2B	0.365765	0.581028	0.685553	1.32949	2.57505	0.000114459	1.96748	up
NewGene_7954	--	0.626113	0.67345	0.758366	1.26458	3.63884	0.00025356	1.96292	up
gene2798	GIPC2	0.217346	0.14148	0.222146	0.962113	0.406501	0.00317666	1.96217	up
gene21540	MITF	2.54277	3.10309	2.82403	5.61487	14.4758	1.29e-05	1.95144	up
NewGene_45988	--	0.583042	0.285352	0.209228	1.63202	0.612675	0.0135138	1.94766	up
gene14238	XKR4	0.034034	0.121177	0.085711	0.153077	0.424171	0.0465802	1.94537	up
gene7994	PLIN5	1.44275	1.57829	1.91353	7.1363	4.34692	5.24e-07	1.94428	up
NewGene_53973	--	0.712937	0.407474	0.669543	2.61263	1.12295	0.00111254	1.94189	up
NewGene_1612	--	0.202303	0.733485	0.561009	0.415931	2.29349	0.0380688	1.93948	up
gene14098	FABP5	13.7242	16.1413	12.1814	25.1818	72.9302	7.32e-05	1.93501	up
gene5769	MGST1	3.56022	6.33062	5.23661	3.25174	32.0904	0.0497019	1.93356	up
gene3542	LOC102171205	0.240215	0.163663	0.10856	0.473782	0.720095	0.00560695	1.92592	up
gene6894	TMEM150C	0.864143	1.27036	1.34689	1.93065	6.26133	0.00190797	1.92521	up
gene3756	RGS5	6.71689	7.38654	10.3401	33.595	22.3763	1.52e-08	1.9229	up
gene4700	PDK4	4.92258	6.62989	4.4023	10.6228	26.2344	2.52e-05	1.92254	up
gene24705	THRB	2.15431	2.46201	2.20032	3.88438	11.8953	0.000170837	1.91899	up
NewGene_56203	--	0.166429	0.302415	0.505795	1.04038	1.20496	0.00401157	1.91397	up
NewGene_2274	--	2.34187	2.16704	1.68264	5.39343	8.15874	8.99e-08	1.91147	up
gene14851	SLC1A2	0.060033	0.179018	0.092569	0.315111	0.434303	0.0087764	1.91031	up
NewGene_2113	--	2.79594	4.38978	3.21901	9.65204	12.5225	4.4e-10	1.90978	up
gene5876	LOC102189655	0.421618	0.737697	0.52066	1.04706	2.80925	0.00386347	1.90653	up
gene12304	PHYHD1	1.69726	2.61672	2.27428	2.99619	12.143	0.0068399	1.90473	up
NewGene_73767	--	1.12589	0.743143	1.16849	2.6679	5.08737	2.59e-05	1.89873	up
gene5174	CNTN1	0.784333	1.62072	1.09248	2.88313	5.54015	2.59e-05	1.89867	up
gene3547	LOC102182460	0.314503	0.579354	0.51183	0.963022	2.22955	0.00265911	1.89511	up
NewGene_73178	--	0.224525	0.143204	0.056246	0.485776	0.463181	0.018948	1.89081	up
NewGene_56123	--	0.185963	0.480799	0.452167	1.09766	1.06783	0.000493521	1.88873	up
gene22670	PLA2G7	1.83461	2.69609	2.69092	6.55025	8.12204	4.6e-12	1.88373	up
gene21864	HRH1	1.10619	0.790495	0.854754	1.93115	4.23223	8.66e-05	1.87894	up
NewGene_46450	--	0.258828	0.196112	0.285643	0.691663	0.752734	0.000549171	1.87769	up
gene23091	TTC39C	0.555907	0.608474	0.453295	1.79126	1.79942	6.97e-08	1.87764	up
gene6204	PARVB	2.8113	2.29805	3.05733	11.6736	6.34465	7.44e-07	1.87388	up
NewGene_68724	--	0.265438	0.481399	0.399631	0.764282	1.79336	0.000463286	1.86768	up
gene28472	LOC102183132	5.07274	10.1458	7.60936	7.02164	44.175	0.0325766	1.86655	up
gene6584	LOC108636266	0.287212	0.246108	0.349102	0.848174	1.11862	3.5e-06	1.86442	up
gene6483	MMRN1	3.46776	3.82937	3.42387	5.51277	18.3042	0.000552289	1.86139	up
NewGene_76748	--	0.13031	0.298413	0.060111	0.551679	0.44	0.0437776	1.86029	up
gene24921	ACSL1	15.2482	17.573	16.6702	37.2165	72.2698	1.46e-08	1.8596	up
NewGene_17153	--	1.11896	2.65981	1.67363	2.75342	9.31144	0.0061394	1.85779	up
gene7198	RASGRF2	0.561046	0.576443	0.411428	0.881499	2.53154	0.000761225	1.85273	up
gene21307	PGAM2	47.2672	38.5206	43.9412	208.941	71.0573	0.000366548	1.85005	up
NewGene_43483	--	0.052886	0.215794	0.186729	0.477429	0.527687	0.042853	1.84998	up
NewGene_68725	--	0.201483	0.423346	0.300748	0.62509	1.41499	0.00683656	1.84914	up
NewGene_68742	--	0.319601	0.423253	0.362553	0.526185	1.86297	0.001395	1.84865	up
NewGene_24104	--	0.391667	0.641257	0.915917	1.3999	2.2767	0.00124793	1.84665	up
NewGene_75075	--	0.21211	0.334979	0.14187	0.707777	0.74544	6.37e-06	1.83645	up
gene4349	OSBPL3	0.174134	0.31637	0.242298	0.555367	1.0432	0.000536941	1.83517	up
NewGene_51748	--	0.17881	0.130119	0.119536	0.72932	0.185407	0.0222978	1.83202	up
gene8978	RORB	0.039514	0.129967	0.08251	0.225958	0.316709	0.018586	1.82776	up
gene4661	SCIN	5.66067	5.14391	6.49905	15.8801	21.3952	9.17e-15	1.82683	up
gene25057	LOC102188472	0.465136	0.630468	0.678817	1.14268	2.61509	0.00224332	1.82553	up
gene25062	SNCG	0.711007	0.616745	0.575057	0.734911	3.40122	0.0333995	1.81988	up
gene16174	PRKCZ	0.44072	0.636901	0.869934	2.38206	1.80073	0.000245045	1.81909	up
gene17578	DPEP3	0.48504	0.387712	0.435528	0.813359	2.02944	0.00627198	1.81906	up
gene4321	RAMP3	0.076702	0.145367	0.104727	0.320066	0.384116	0.00144607	1.81681	up
gene278	CFAP44	0.121011	0.109816	0.097183	0.226138	0.483756	0.000978829	1.81651	up
NewGene_18976	--	0.26297	0.312061	0.44178	0.490268	1.72232	0.0220142	1.8162	up
gene15030	LOC102169116	2.39173	1.7208	2.02876	9.51816	3.4411	0.00197292	1.81503	up
gene11699	CCDC85A	0.441428	0.441435	0.557248	1.41106	1.65452	4.83e-09	1.81156	up
gene19939	C1QTNF1	5.41255	6.95326	6.52202	11.3916	29.1078	6.58e-05	1.81134	up
NewGene_55403	--	0.527712	0.214118	0.529419	1.35369	1.37169	0.0103044	1.81122	up
NewGene_49467	--	0.098842	0.213362	0.384803	0.499406	1.00488	0.0409261	1.8097	up
NewGene_13241	--	0.490735	0.492059	0.445471	1.93276	1.01484	0.00237336	1.80726	up
gene13990	RGS22	0.83877	1.1142	0.871731	1.37116	4.53986	0.00272666	1.80505	up
gene4538	RELN	2.99487	3.16172	3.0414	4.40286	15.4139	0.00101533	1.80304	up
gene14246	RGS20	0.275825	0.107947	0.157013	0.572026	0.577581	0.0397725	1.80019	up
gene19008	RTN4RL1	0.381734	0.417356	0.383335	0.84305	1.66279	1.75e-05	1.79928	up
gene16676	ACACB	1.8084	1.69512	1.84316	6.4737	4.74965	4.67e-14	1.79919	up
gene15993	RGS7	0.26278	0.842042	0.549853	2.00491	1.53625	0.00822531	1.79698	up
gene15937	EPHX1	8.58957	10.6249	11.6271	18.657	48.2329	7.57e-05	1.79677	up
NewGene_68726	--	0.310621	0.576434	0.413333	0.778977	2.08167	0.000643754	1.79668	up
NewGene_17986	--	0.270512	0.21899	0.141253	0.48244	0.91111	0.00159424	1.79519	up
gene3052	KCNA2	0.65618	0.362543	0.311221	0.654683	2.08244	0.018832	1.78934	up
gene23417	RPL3L	8.65805	5.45278	8.51753	35.6219	11.1804	0.00355541	1.78816	up
NewGene_70658	--	2.40152	1.59026	0.732169	5.02019	3.98663	0.000380643	1.78723	up
gene22776	MOCS1	0.686274	0.705353	0.73856	1.71251	2.74905	1.1e-06	1.78062	up
NewGene_68730	--	0.279887	0.426926	0.317232	0.411497	1.74389	0.0141009	1.77931	up
NewGene_32353	--	0.559034	0.141338	0.463587	1.01392	1.1159	0.0399998	1.7722	up
gene816	NMNAT3	2.51463	1.78117	2.35846	9.9701	3.64844	0.00197196	1.7711	up
gene27016	LOC108634436	7.04202	12.7132	11.3365	9.29932	55.9568	0.0297267	1.77076	up
gene26079	SIGIRR	0.233307	0.362673	0.395969	0.40827	1.5752	0.0343021	1.76985	up
gene22622	TMEM14A	2.39062	2.04394	2.16442	4.74518	9.68308	2.8e-05	1.76975	up
gene17953	LOC102172184	1.5526	2.01719	2.03954	2.97728	8.85539	0.00244849	1.76952	up
gene12066	OSR1	1.83187	1.72762	1.98642	2.29977	9.3144	0.00968027	1.76925	up
gene1587	UNC80	0.372334	0.272538	0.632656	2.08962	0.515838	0.026456	1.76374	up
NewGene_66679	--	0.186774	0.169172	0.182713	0.732994	0.452622	0.00313299	1.7547	up
gene21851	CLEC3B	62.6905	89.8326	91.0084	103.351	400.276	0.00424663	1.75394	up
NewGene_6193	--	0.053401	0.106949	0.074081	0.267714	0.244121	0.0085242	1.75337	up
gene2197	SNED1	1.64221	1.52044	1.69407	2.52021	7.48225	0.000579772	1.75227	up
NewGene_69373	--	0.176577	0.094635	0.288591	0.56631	0.562333	0.0130515	1.75114	up
gene4499	SFRP4	10.3402	16.0702	17.0445	24.7306	64.6708	0.000579772	1.74983	up
NewGene_33013	--	0.38817	0.615003	0.258342	1.40404	1.15367	0.00156744	1.74802	up
gene10941	LOC102176126	19.3376	30.7052	24.2483	54.4391	97.356	1.53e-06	1.74737	up
gene21430	HHATL	1.43193	1.04998	1.89764	6.49617	2.3229	0.00374511	1.74559	up
gene20347	FGF10	0.844814	1.35446	0.906325	1.02922	5.35707	0.0278858	1.7454	up
gene21727	MST1	0.462511	0.583799	0.38319	0.539228	2.39234	0.0450932	1.74484	up
gene26877	FRMD7	0.314553	0.480401	0.328921	1.5098	0.765475	0.00451519	1.74447	up
gene11229	CILP	30.1382	31.8951	31.0996	72.139	113.924	9.51e-13	1.73721	up
NewGene_26496	--	0.255891	0.219495	0.187699	1.03715	0.311436	0.029074	1.73596	up
gene5184	CPNE8	1.50978	2.34017	2.03128	3.10202	8.89204	0.0017749	1.73507	up
NewGene_56378	--	1.36314	1.08331	0.575791	2.17553	4.31387	0.000549171	1.73027	up
NewGene_53283	--	0.360182	0.347303	0.44332	1.19051	0.85087	0.000879429	1.72797	up
gene5919	KLRG1	0.166965	0.266766	0.285504	0.647762	0.794091	0.00572148	1.72629	up
gene12744	SLC46A3	1.33204	1.25962	1.40314	2.73688	5.26978	9.44e-06	1.71953	up
gene12758	MEDAG	8.11868	14.7	10.0432	13.4756	52.7673	0.00887824	1.71858	up
gene19661	WNK4	0.278791	0.392507	0.664043	0.715777	1.9765	0.018022	1.71753	up
NewGene_5468	--	0.727297	0.384798	0.561258	1.15705	2.16763	0.000243596	1.71629	up
gene12959	ANKEF1	0.294634	0.196503	0.136696	0.427804	0.843292	0.0258575	1.70969	up
gene21577	FAM107A	2.804	3.0013	3.46148	5.71858	12.5169	2.99e-05	1.7067	up
gene22457	LOC106504020	0.161159	0.114781	0.158862	0.410407	0.362142	0.00864167	1.70603	up
gene12507	IRS2	1.51008	1.9084	1.79241	2.6957	7.65777	0.000848822	1.70076	up
gene8497	ARRDC2	0.60455	0.986339	1.38147	2.41419	3.6866	0.000948283	1.69956	up
gene4579	SEMA3D	2.37698	3.45331	2.22127	4.5303	11.4121	0.000503257	1.69954	up
gene18241	ATF5	3.25248	2.87733	3.51503	4.89745	14.2293	0.00156284	1.69792	up
gene18195	LOC108638005	0.448984	0.532615	0.386354	1.93457	0.734533	0.0101768	1.69705	up
NewGene_2681	--	0.703684	0.463922	1.23322	1.78425	3.48203	0.0124772	1.69671	up
NewGene_49469	--	0.225705	0.174769	0.223346	0.40059	0.833285	0.0018541	1.69474	up
NewGene_32285	--	0.529907	0.560097	0.504741	1.57276	1.51932	1.32e-10	1.69273	up
NewGene_65214	--	0.46336	0.565025	0.962578	0.691661	3.31095	0.0452363	1.69111	up
gene15671	CEP126	0.466016	0.742392	0.413403	0.926003	2.35606	0.00721291	1.68495	up
gene6951	LOC102190950	0.76068	1.21553	1.16945	2.07088	4.09575	0.000791113	1.68072	up
gene5951	C1R	9.85679	10.7577	11.398	11.8167	51.0588	0.00896929	1.67947	up
NewGene_29031	--	0.323024	0.451025	0.550224	0.727935	1.89697	0.0360721	1.67836	up
gene6493	HERC5	0.143219	0.293288	0.193372	0.44087	0.788602	0.00876388	1.67467	up
gene26108	NUDT8	1.17111	0.932492	1.34827	4.14869	2.50219	0.00171313	1.67028	up
gene3613	CADM3	0.843027	1.5632	1.25737	2.00771	5.17485	0.0037694	1.66869	up
gene11305	ARL14EPL	1.06391	1.00367	1.21331	1.80761	4.66761	0.0085242	1.66688	up
NewGene_68732	--	0.282743	0.406974	0.305067	0.379013	1.55163	0.015722	1.66379	up
gene403	PIGZ	1.05818	0.876427	0.790872	3.09037	2.17849	2.77e-06	1.66267	up
gene22567	LOC102178315	7.62809	8.41426	15.2042	32.8307	27.0972	7.16e-05	1.66159	up
gene19790	LOC102171917	2.38631	2.56363	3.01601	5.93051	9.51024	4.18e-08	1.66085	up
NewGene_62724	--	0.6031	0.542524	0.530616	1.34797	0.9559	0.00915052	1.66079	up
gene19005	SERPINF1	52.8989	92.7429	92.2237	207.959	246.334	1.04e-06	1.65339	up
NewGene_68731	--	1.16024	2.28655	1.32432	2.65463	6.97723	0.00931918	1.65176	up
gene26104	LOC102184041	0.400177	0.65098	0.585344	1.14613	2.08696	0.0189062	1.65153	up
NewGene_53226	--	0.645726	0.824058	0.82599	1.44493	2.40032	7.55e-05	1.65108	up
NewGene_6603	--	0.645316	0.554405	0.52156	1.73188	1.53677	1.72e-05	1.6488	up
gene17443	GNAO1	0.111093	0.10927	0.152908	0.257791	0.496422	0.00747114	1.64788	up
gene3082	WNT2B	1.37104	2.16365	2.58653	2.50964	9.26835	0.0202548	1.64735	up
NewGene_70770	--	1.31568	0.503019	0.52648	2.1121	2.1463	0.0085242	1.64197	up
gene6118	CBX7	1.18252	0.821793	1.44731	2.73383	3.80855	2.42e-05	1.63903	up
NewGene_39726	--	0.468738	0.544006	0.633086	1.83002	1.28789	0.000288595	1.63894	up
NewGene_68737	--	0.362129	0.641999	0.527952	0.912052	2.00388	0.00206506	1.63815	up
gene13580	SNTA1	4.90287	3.6276	4.25572	16.6633	7.20115	0.000606061	1.6376	up
gene447	CLDN1	1.73267	1.98644	1.79588	3.11247	7.35633	0.000334068	1.63691	up
gene21771	PFKFB4	2.59805	2.11225	2.65422	7.89149	5.8442	8.11e-09	1.63572	up
gene9574	FAM46A	10.9968	19.5198	14.9398	28.0843	58.3215	0.000189189	1.63231	up
gene13745	DBNDD2	1.5091	3.21931	4.37704	10.8178	7.20875	0.00332048	1.62847	up
gene12093	LPIN1	4.24274	3.84869	3.72328	3.77038	18.5582	0.0198106	1.62754	up
gene8696	LOC102189034	1.03302	0.520209	0.733847	1.96442	2.31978	0.0013563	1.6267	up
NewGene_47136	--	0.200678	0.464409	0.364484	0.812525	1.12452	0.00546056	1.62574	up
NewGene_51747	--	2.71599	2.6156	2.81729	8.10167	4.20326	9.15e-06	1.62273	up
NewGene_47254	--	0.433087	0.32356	0.348106	1.30825	0.608708	0.00844954	1.62183	up
gene13311	FERMT1	0.182168	0.20384	0.338366	0.579916	0.776572	0.0065924	1.62089	up
gene4000	CLCN1	1.56202	1.62169	2.44616	8.1798	2.06942	0.026456	1.61861	up
gene15956	COQ8A	7.59783	5.86198	7.05503	22.143	15.8213	3.06e-09	1.61851	up
gene5614	LOC102172428	1.03805	1.81474	2.32569	7.04473	2.47949	0.0181966	1.61088	up
gene884	ACKR4	1.02345	1.31871	1.05716	1.86565	4.48617	0.0027805	1.60966	up
gene5607	LOC102171143	1.45252	1.3583	1.49819	1.97127	6.0017	0.00508005	1.59995	up
NewGene_9149	--	0.923227	0.372676	1.11003	3.52761	1.11186	0.0250661	1.59874	up
gene22830	ARMC12	0.309209	0.246475	0.187271	0.57089	1.10652	0.0499483	1.59598	up
gene1530	PLCD4	1.64235	1.88734	3.65222	9.55259	3.51596	0.0182475	1.5953	up
gene21627	MUSTN1	4.99461	3.51377	6.0309	11.2837	15.4327	1.45e-05	1.59515	up
NewGene_17122	--	1.83103	3.45204	1.11635	4.07108	10.4731	0.0167955	1.59358	up
gene25147	CFAP70	1.11708	0.739464	0.823091	3.02928	1.83333	0.000159705	1.59307	up
NewGene_70848	--	0.297335	0.254418	0.343966	0.50686	1.24458	0.00285763	1.59285	up
gene7306	GPX3	5.30612	8.10202	8.80074	11.5151	29.4617	0.00252176	1.59235	up
NewGene_61220	--	0.471212	0.421941	0.395604	1.60443	0.514981	0.0227639	1.59227	up
gene11433	SLC9A2	0.490157	0.787091	0.558397	2.33472	0.989488	0.0064445	1.59092	up
gene12665	PCDH9	1.95712	2.26623	2.18813	2.56383	9.24778	0.00781939	1.58907	up
gene1555	IGFBP5	127.422	107.864	104.508	167.473	460.755	0.000578914	1.58824	up
NewGene_44489	--	0.223816	0.208691	0.116518	0.39523	0.605487	0.00802254	1.5853	up
NewGene_25220	--	0.975327	0.85247	0.749251	1.53207	3.17302	0.00223244	1.58469	up
gene9397	ABCA1	12.8248	13.8148	12.7722	26.0609	46.0602	8.25e-08	1.58315	up
gene2726	LEPR	0.828319	1.18236	0.987599	3.59778	1.86315	0.000459102	1.57982	up
NewGene_20258	--	2.30185	2.03611	1.92395	5.4146	5.92016	2.94e-11	1.5786	up
gene21830	CCRL2	0.472495	0.583857	0.767847	1.10642	1.82611	0.0213829	1.57742	up
NewGene_51134	--	0.265981	0.3183	0.194944	0.591656	0.815175	0.000522449	1.57174	up
gene15351	RIC3	1.38044	0.983432	1.12253	4.04879	2.19013	0.000463286	1.57165	up
NewGene_31861	--	0.614987	0.387868	0.751109	0.994794	0.832052	0.00241549	1.56969	up
NewGene_66443	--	0.330527	0.328807	0.407939	1.02054	1.27058	2.68e-18	1.56959	up
gene13014	PROSER2	0.61287	0.297651	0.893387	2.124	1.08698	0.0438395	1.56576	up
gene17074	HHIP	2.41366	2.42713	1.44488	3.06685	8.24899	0.00328971	1.56452	up
gene4141	TMEM140	1.75174	1.42737	2.24825	3.24842	6.55279	0.00128926	1.56423	up
gene19701	CD300LG	9.57715	9.95693	9.67154	24.5707	25.8162	2.32e-31	1.56244	up
gene19297	CDRT1	0.694919	0.593465	0.71267	1.93547	1.63469	3.53e-07	1.55964	up
NewGene_45959	--	0.076683	0.129933	0.098362	0.171638	0.377546	0.0397005	1.55454	up
gene11244	TXNDC16	0.740203	0.763416	0.59951	1.63817	2.14253	1.17e-07	1.55449	up
gene23050	KLHL14	0.278007	0.509825	0.616933	0.989312	1.53564	0.0109013	1.55397	up
NewGene_8037	--	0.180266	0.15986	0.167334	0.47593	0.44151	0.0175737	1.55388	up
NewGene_71336	--	0.440511	0.37945	0.294736	0.941095	0.855481	1.61e-09	1.5518	up
NewGene_39738	--	0.164657	0.167599	0.129052	0.306333	0.500015	0.00541932	1.55078	up
gene19391	CHAD	0.408658	0.498308	0.738917	0.976028	1.9678	0.00660036	1.5492	up
gene19874	LOC102191238	3.53602	2.70245	3.5054	5.64874	11.7317	0.000369025	1.54841	up
NewGene_19334	--	0.251319	0.343711	0.272756	0.915568	0.668013	0.000185128	1.54825	up
gene4566	CD36	22.8245	24.8537	30.8917	36.5233	113.578	0.00391504	1.54459	up
gene18872	RHBDL3	0.753244	0.57925	0.424341	1.84413	1.25598	0.00379293	1.54426	up
NewGene_66442	--	0.481926	0.46231	0.430559	1.77641	0.876585	0.00189662	1.54418	up
gene8004	ARRDC5	0.549286	0.652019	0.6634	1.27214	2.03852	6.51e-05	1.54409	up
NewGene_30734	--	1.00462	2.45193	1.18003	3.91597	3.99213	2.87e-05	1.53965	up
gene8119	C7H19orf66	1.31584	0.838547	0.863457	1.80444	3.50569	0.00734492	1.53959	up
gene3916	RARRES2	18.6959	26.2759	28.4275	34.0344	99.7998	0.00352129	1.53763	up
gene3809	VIPR2	2.26806	5.18468	4.49902	7.44327	13.7131	0.00358843	1.53739	up
gene8179	ACP5	3.22807	3.79933	4.48163	8.20437	11.9944	1.89e-06	1.53718	up
gene10471	LGALS3	6.38317	9.63753	9.64329	9.35615	36.2804	0.0231521	1.53636	up
gene12529	ITGBL1	1.90631	7.55974	6.69387	14.0652	14.3813	0.0198623	1.53557	up
NewGene_56969	--	0.268355	0.440536	0.571674	0.890813	1.19849	0.00690045	1.53456	up
gene11388	FAM178B	0.764398	0.643778	0.486768	0.885362	2.36966	0.0492097	1.53349	up
NewGene_69540	--	1.07758	0.985543	1.10741	1.8312	3.60031	3.98e-05	1.53311	up
NewGene_68734	--	0.231687	0.327907	0.170149	0.323796	0.964933	0.0420902	1.5329	up
NewGene_52897	--	0.144389	0.214874	0.191774	0.475271	0.504369	0.029462	1.52681	up
gene17905	PRX	3.10495	3.0202	2.43061	5.12906	9.83723	2.55e-05	1.52412	up
NewGene_2275	--	0.298693	0.385818	0.229358	0.718365	0.929252	0.00318539	1.52348	up
gene21449	ABHD5	3.64795	4.15147	4.24064	5.06736	16.0209	0.00693026	1.52322	up
gene1915	IFIH1	0.6682	0.828219	0.844439	1.59624	2.50472	3.47e-05	1.52305	up
gene22968	MBP	3.49546	2.43553	2.59589	3.56538	11.3863	0.0114145	1.52167	up
NewGene_60712	--	1.25774	1.43931	1.20325	2.95208	4.85084	3.34e-07	1.51952	up
gene460	BCL6	5.0446	5.23334	5.72698	17.4492	9.47387	3.15e-05	1.5186	up
NewGene_68785	--	0.199723	0.302943	0.125776	0.619428	0.555722	0.00570598	1.51672	up
gene24910	PDLIM3	53.4682	43.4321	59.1332	198.758	73.0916	0.00336943	1.5145	up
NewGene_4660	--	1.1543	0.950104	0.870809	2.234	2.91535	1.03e-06	1.51417	up
gene5029	LOC102168424	3.61455	3.60161	4.84777	8.9012	12.0384	2.58e-07	1.514	up
gene21704	LSMEM2	0.662254	0.997109	1.03657	2.06581	2.64596	0.00813371	1.51272	up
gene18826	LOC102169855	4.72434	10.3826	7.7677	17.9371	21.6758	0.000618751	1.51237	up
gene1977	LOC100861136	13.3006	17.9452	17.4635	39.7416	44.4506	1.27e-11	1.5119	up
gene15838	CFH	6.40298	7.01875	8.6127	10.6557	27.664	0.00164141	1.50644	up
gene22481	LOC102181202	23.8738	7.59517	18.0373	49.8976	34.682	0.00938459	1.50437	up
NewGene_62374	--	0.896815	1.04236	1.13018	2.26998	2.82217	3.21e-08	1.50399	up
gene14415	WDR97	0.164799	0.114369	0.254711	0.473875	0.450248	0.0144817	1.502	up
gene27995	FAM83H	0.247328	0.290688	0.328831	0.421347	1.08051	0.0140736	1.50192	up
NewGene_58597	--	0.36766	0.510559	0.500349	1.25493	1.35268	8.67e-08	1.50118	up
gene11551	VIT	4.22687	5.28157	3.89263	12.5411	10.2898	2.04e-09	1.49778	up
gene7462	IGIP	2.13417	3.50755	2.42239	4.59546	9.32696	0.0443758	1.49755	up
gene22080	LOC108633505	15.0614	12.5561	12.4272	33.9155	34.227	8.64e-19	1.49663	up
NewGene_69554	--	0.749481	0.385515	0.548993	1.83739	1.05865	0.0370391	1.49583	up
NewGene_49466	--	0.699353	1.20405	0.850697	1.93958	3.36861	0.000670571	1.49212	up
gene16827	WDR66	0.129064	0.258514	0.208683	0.520231	0.501349	0.0147403	1.49065	up
gene8506	PDE4C	3.4482	3.24095	3.31449	11.5145	5.37424	0.000571798	1.48916	up
NewGene_29614	--	2.03863	2.09112	1.98191	5.78545	6.03738	4.01e-12	1.48702	up
NewGene_2383	--	0.163361	0.270636	0.173578	0.550693	0.487571	0.0153564	1.48537	up
NewGene_9085	--	0.336441	0.328889	0.297452	0.444157	0.864774	0.0184036	1.48374	up
gene14607	SLC43A1	6.80942	8.25892	7.91849	15.2448	23.7779	1.15e-07	1.48189	up
gene12575	LOC108637255	1.35474	1.01334	2.15877	4.62002	3.09081	0.0307882	1.47982	up
NewGene_45213	--	0.355578	0.163253	0.180776	0.604069	0.57321	0.00640808	1.47775	up
gene7892	ACSL6	0.591856	0.66657	0.508891	1.6337	1.24845	1.12e-06	1.47546	up
NewGene_18031	--	0.530487	0.455252	0.795295	1.58132	1.42672	0.00242756	1.47501	up
gene18875	ADAP2	2.53859	3.47983	3.6965	8.06462	8.36285	2.71e-07	1.47497	up
gene2378	HPCAL4	0.509528	0.422688	0.431141	0.610577	1.702	0.016091	1.47369	up
gene19746	PLCD3	2.45817	2.8576	3.10616	7.27814	7.62104	5.84e-14	1.4727	up
NewGene_6192	--	2.27603	2.21944	3.01283	9.79026	3.47561	0.00598084	1.47223	up
NewGene_63347	--	0.266231	0.332937	0.228196	0.587568	0.8015	0.00990807	1.46843	up
NewGene_69543	--	0.519911	0.657526	0.500696	1.05536	1.7687	0.000163949	1.4682	up
gene2897	TGFBR3	28.9134	34.1362	32.248	46.5211	114.15	0.000641085	1.46621	up
NewGene_48345	--	0.588677	0.315044	0.444547	1.37709	0.863577	0.00098168	1.46519	up
NewGene_20464	--	2.31373	1.70382	1.13656	2.60891	6.17222	0.00109158	1.45864	up
NewGene_41369	--	0.03812	0.03227	0.041817	0.105456	0.086167	0.0195851	1.45612	up
NewGene_70602	--	0.31106	0.211294	0.359338	0.76037	0.807798	7.89e-08	1.44564	up
gene23797	ATP2A1	222.088	150.061	202.143	693.95	237.982	0.0089585	1.44321	up
NewGene_56380	--	2.78424	2.3621	2.33569	4.56726	6.38493	1.48e-08	1.43897	up
NewGene_48347	--	0.689265	0.418749	0.668406	1.84401	1.01284	0.0107206	1.43353	up
NewGene_54717	--	0.687179	0.471577	0.889228	1.84465	1.62618	0.0141301	1.43021	up
NewGene_6878	--	0.599631	0.829986	0.834764	0.902081	2.82318	0.0453594	1.42777	up
gene26047	CLCF1	0.86044	0.994522	1.04357	1.77921	3.30528	0.00068878	1.42705	up
gene9705	METTL24	0.743557	1.77203	1.57332	1.94281	4.78264	0.036978	1.42584	up
gene26925	LOC108634474	0.204857	0.325187	0.276023	0.661629	0.656202	0.00285763	1.42433	up
gene26125	CPT1A	2.98173	3.55828	4.08903	6.02708	11.296	0.000155962	1.41865	up
NewGene_2783	--	0.273592	0.151137	0.209294	0.476561	0.394453	0.00710215	1.41793	up
gene10418	TMEM30B	0.762478	1.10119	0.738043	1.61388	2.61857	0.00078177	1.41758	up
gene13057	NEBL	2.11905	2.63083	2.01128	4.05606	6.95843	2.45e-05	1.41745	up
gene21605	ERC2	0.416074	0.578157	0.586814	0.857101	1.70897	0.00358192	1.41358	up
gene23754	CHP2	4.55011	3.96201	3.53668	6.9219	12.517	6.88e-05	1.40877	up
gene2673	FGGY	3.13462	2.26782	2.77839	9.31492	3.67507	0.0124568	1.40853	up
NewGene_28981	--	0.844293	0.682081	0.636297	1.79366	1.19963	0.000240219	1.40821	up
NewGene_3827	--	0.570904	0.400719	0.252178	1.5692	0.751352	0.0273331	1.40517	up
NewGene_23148	--	4.93981	3.85239	4.67922	7.58646	15.0427	4.83e-06	1.40334	up
gene6084	GCAT	1.64331	3.10192	2.13278	3.75642	7.30289	0.00872274	1.39971	up
gene18068	CKM	551.743	355.008	451.291	1618.99	521.445	0.0162648	1.39954	up
NewGene_52895	--	0.482801	0.495587	0.532268	0.555318	1.23241	0.000832315	1.39801	up
NewGene_57907	--	0.135358	0.290445	0.220318	0.381583	0.461558	0.00583366	1.398	up
NewGene_51155	--	0.267673	0.293599	0.203115	0.577969	0.646821	0.00288372	1.39596	up
NewGene_70410	--	2.19659	2.74084	2.16934	4.70618	5.98951	1.91e-07	1.39221	up
NewGene_34185	--	1.6867	1.22444	1.04505	3.49381	2.38013	0.000317305	1.39209	up
gene14603	SMTNL1	6.22588	6.11245	8.88825	23.2663	10.4124	0.00566454	1.39207	up
gene27269	CRIP1	7.13087	10.3188	12.151	19.4997	27.8971	0.000604196	1.39177	up
gene22677	CLIC5	6.90516	6.42329	8.32948	22.4325	11.7593	0.000361016	1.39165	up
gene11354	MALL	1.63353	1.80622	1.68253	4.20315	3.93054	6.88e-09	1.39118	up
gene26790	LOC102181292	1.10182	1.44303	0.933918	1.98275	3.50676	0.00257836	1.38838	up
gene210	LOC102183455	0.372298	0.253012	0.465956	0.969935	0.770269	0.0398752	1.38753	up
NewGene_46110	--	0.249649	0.309335	0.20371	0.50655	0.584653	0.017417	1.38746	up
gene21507	BHLHE40	6.82661	4.68443	6.38142	16.3169	11.8892	9.77e-06	1.38648	up
NewGene_34371	--	0.3911	0.253247	0.222563	0.723961	0.655276	0.0197528	1.38637	up
gene12396	AGPAT2	3.13434	4.47759	5.60077	5.68649	15.4575	0.0194966	1.38519	up
gene3912	LOC102190581	1.74309	2.13386	2.17339	3.72198	5.27639	4.55e-07	1.38473	up
gene13978	NIPAL2	3.29691	3.86549	3.48106	4.08591	12.9015	0.0191222	1.38371	up
gene12618	SLITRK6	4.23875	6.21068	4.81235	9.09656	15.1091	5.07e-05	1.38328	up
gene24340	FGFR2	1.88393	2.312	1.92315	2.66135	7.08115	0.00654036	1.38274	up
NewGene_69559	--	0.440742	0.445059	0.400241	0.814161	1.22094	7.25e-05	1.38146	up
gene15776	NFASC	0.78056	1.04376	1.0548	1.64981	2.90866	0.000204776	1.38037	up
NewGene_38340	--	0.379222	0.381131	0.203168	0.712073	0.803496	0.00228	1.38011	up
gene13370	PDYN	0.176617	0.257248	0.421823	0.526862	0.642759	0.0183435	1.38005	up
gene3257	ADAMTSL4	8.95215	12.124	12.1887	17.4594	31.5795	6.89e-05	1.38003	up
gene7622	FSTL3	1.13554	1.48579	1.37815	1.8844	4.48869	0.0117722	1.37955	up
NewGene_37210	--	0.379051	0.220736	0.194047	0.406432	0.770597	0.0190521	1.37812	up
gene21961	LOC102178679	4.62894	6.83405	12.2644	19.7377	16.5034	0.0104879	1.37512	up
gene13465	APCDD1L	0.216764	0.631694	0.493679	0.993511	1.12757	0.0450793	1.37165	up
gene4326	IGFBP3	11.2112	14.9366	18.002	28.5382	40.924	6.17e-05	1.37071	up
gene23919	ASL	3.3106	2.91945	4.94656	8.18463	8.91704	0.000145937	1.37004	up
gene4129	FAM180A	1.165	2.50636	2.92787	5.70599	4.64478	0.0191222	1.36885	up
gene7640	PLPP2	0.942505	1.69555	1.18305	2.09214	3.93669	0.0186378	1.36833	up
NewGene_72168	--	1.94447	1.6554	1.84122	6.42485	1.97613	0.0257768	1.36803	up
gene21705	SEMA3B	9.92067	19.5298	19.1526	32.3954	42.3591	0.000334487	1.36631	up
gene20059	GRIN2C	0.199912	0.438568	0.318809	0.881438	0.619962	0.0210408	1.36513	up
gene8073	ANGPTL4	1.84514	1.84962	1.74468	2.20804	6.3417	0.0195848	1.36505	up
gene14343	NDRG1	9.1933	10.9616	10.7218	13.3081	35.1603	0.0044325	1.36355	up
NewGene_52120	--	0.247506	0.212183	0.22811	0.642117	0.433573	5e-05	1.36333	up
gene27594	LOC102179192	6.80734	5.19031	10.543	15.4567	19.7539	0.00162443	1.36008	up
NewGene_63721	--	0.577588	0.231638	0.330092	0.949964	1.31121	0.0157855	1.35994	up
gene26627	SAT1	10.8278	18.1984	14.0891	21.0738	46.377	0.00447168	1.35913	up
gene5953	C1S	9.44196	16.742	15.166	13.5365	51.3951	0.0432843	1.358	up
gene13282	PFKP	6.02987	8.48645	8.38551	9.50189	26.3749	0.0105607	1.35686	up
NewGene_17278	--	0.17692	0.113023	0.203991	0.311478	0.442595	0.0140474	1.35627	up
gene20101	ABCA10	3.35587	3.23888	2.90745	3.55787	11.2743	0.0145289	1.35334	up
gene7378	SH3RF2	2.1156	1.65073	2.04266	6.53314	2.41765	0.0160121	1.35301	up
NewGene_18595	--	0.253734	0.669404	0.57572	0.997846	1.33094	0.0465853	1.35272	up
gene17469	ADGRG1	2.36732	2.16847	2.10526	4.44601	5.83128	1.29e-09	1.35266	up
gene24891	LOC108634094	2.22506	2.40884	3.64861	5.46141	7.43152	0.00282096	1.35126	up
gene27450	MPP1	8.44009	9.71732	10.0463	10.9134	33.065	0.0124692	1.3504	up
gene1604	FZD5	0.410325	0.480554	0.572244	1.61913	0.621164	0.02906	1.34783	up
gene1331	TINAGL1	4.63997	5.06497	5.07426	7.51805	15.8712	0.00129633	1.347	up
gene7651	PGBD2	1.40544	1.54406	1.57202	4.33037	2.58933	0.000689639	1.3455	up
gene19914	AATK	1.47933	1.13918	0.74483	1.39541	3.77304	0.0282353	1.34411	up
NewGene_76723	--	0.514722	0.383303	0.510248	1.49969	0.657363	0.021226	1.34226	up
gene18172	DBP	4.20408	3.84407	6.5095	9.63707	13.8211	0.000725359	1.34215	up
gene12770	N4BP2L1	5.49646	6.01912	5.65883	8.98612	17.5448	0.000236055	1.3421	up
NewGene_1093	--	1.0739	1.19862	1.06195	1.38854	3.10533	0.00181463	1.33945	up
gene12858	CYSLTR2	1.43406	1.61668	1.6416	3.13448	4.08459	1.24e-05	1.33855	up
gene22895	PSMB9	1.28004	0.809452	1.02234	1.92069	2.86297	0.0185989	1.33769	up
gene13107	CDNF	4.06452	4.7794	3.19744	11.7455	6.53303	0.00325431	1.33704	up
NewGene_68721	--	0.72271	1.12037	1.11068	1.16886	3.41014	0.0236203	1.33681	up
NewGene_69586	--	0.225479	0.360351	0.387691	0.650963	0.841301	0.00925155	1.33444	up
gene11676	ACYP2	4.55064	3.13032	2.401	8.74915	6.76793	0.00228	1.33372	up
gene12531	NALCN	1.09698	2.39702	1.60357	4.63832	3.12667	0.00545119	1.33346	up
gene13036	APBB1IP	1.86248	2.43218	1.9788	2.12424	7.53909	0.0369392	1.33242	up
gene19923	SLC26A11	3.76216	4.35561	3.87373	8.19707	10.0729	8.02e-11	1.3295	up
gene24846	PPP1R3B	18.761	14.8847	23.3577	64.2594	22.7218	0.0203359	1.32838	up
NewGene_47610	--	0.899731	0.902617	1.20725	1.85614	3.0978	0.000388794	1.32698	up
gene10477	GCH1	0.888149	0.92855	0.820019	1.89599	2.10976	3.29e-07	1.32622	up
NewGene_58708	--	0.865048	0.961434	0.816821	1.5758	2.45245	2.71e-05	1.32607	up
gene14280	ZHX2	3.18758	2.49483	3.32351	7.4906	6.14185	2.95e-07	1.32538	up
NewGene_41009	--	1.34094	1.47329	1.80724	3.55843	3.12122	1.12e-10	1.3241	up
NewGene_54974	--	0.827515	1.16744	0.823221	3.09006	1.55383	0.00469079	1.32104	up
NewGene_10512	--	0.67509	0.836655	0.823499	1.74484	1.43286	0.00391504	1.32012	up
gene5561	TCP11L2	6.91266	6.41718	6.47382	14.5772	15.2122	6.51e-23	1.31453	up
NewGene_23650	--	0.815671	0.686219	0.479559	1.39671	1.56344	0.0197556	1.31018	up
gene23100	CABLES1	1.52754	1.61571	1.65579	3.16474	4.0572	4.51e-08	1.30985	up
gene5635	TST	4.37164	5.0132	4.52932	6.69605	14.2743	0.00141263	1.30941	up
gene19111	ENO3	172.581	113.677	152.604	461.599	180.635	0.0133356	1.30692	up
gene24882	PDGFRL	8.02335	13.2955	15.0493	26.8603	27.6853	0.000345894	1.3055	up
gene25124	DUSP13	11.8512	13.0346	12.0084	40.3932	13.6237	0.0194913	1.30543	up
NewGene_42539	--	1.44304	1.00109	1.12725	2.24035	2.81753	7.07e-08	1.30389	up
NewGene_2273	--	1.27174	1.58369	1.45242	1.67849	2.76898	4.13e-05	1.30201	up
gene6098	MAFF	1.51517	1.66039	1.08351	1.73417	4.66577	0.0338002	1.30127	up
gene15396	ARNTL	1.97526	2.02046	1.78616	4.26747	4.35518	4.97e-11	1.30005	up
gene7580	ADAMTSL5	0.894187	1.31036	1.75843	2.53077	3.45831	0.00563178	1.2984	up
gene16773	PEBP1	15.3813	15.8834	40.9786	60.9678	46.8884	0.032912	1.29801	up
gene7947	GNA15	0.397473	0.497319	0.401061	0.998919	0.943635	0.00390044	1.29783	up
gene5520	CHPT1	13.8954	12.9051	13.0242	20.6342	38.9084	0.000135912	1.29758	up
gene26792	XG	18.8481	19.2853	24.8829	28.4211	66.2807	0.00353782	1.29667	up
NewGene_51399	--	0.214369	0.176006	0.190423	0.423348	0.4392	1.86e-06	1.29543	up
NewGene_15002	--	3.60121	2.44195	2.62874	6.22551	6.62409	8.77e-06	1.29322	up
NewGene_56266	--	0.115309	0.171898	0.204136	0.40213	0.326235	0.00707367	1.29064	up
gene26732	GPM6B	10.7169	8.55135	9.32878	13.6397	28.7683	0.000886538	1.28967	up
gene24755	C27H8orf4	6.66647	6.20794	6.13192	14.5617	13.5143	2.95e-12	1.28942	up
NewGene_76179	--	0.436213	0.428043	0.58697	0.873332	1.54403	1.32e-05	1.28861	up
NewGene_29625	--	2.40719	2.64115	2.3412	5.87354	3.9568	3.1e-07	1.28473	up
gene135	PROS1	11.0649	10.7112	9.09316	10.8884	35.0397	0.0225988	1.28466	up
NewGene_72377	--	0.562649	0.778539	0.92824	1.02195	2.35046	0.0237486	1.2811	up
NewGene_51137	--	0.78983	0.550991	0.654874	1.34395	1.9859	0.000405152	1.28092	up
gene20490	CMBL	23.1071	17.0495	20.6384	52.9273	34.8293	3.43e-05	1.27936	up
gene2999	FAM102B	4.84181	6.94135	5.39851	10.4858	14.7766	6.74e-05	1.27628	up
NewGene_52836	--	0.53846	0.398756	0.485262	1.2132	0.867418	0.00201215	1.27591	up
gene10037	ESR1	0.550146	0.88147	1.02719	1.34789	2.17837	0.00451014	1.27358	up
gene27866	CLIC2	0.826083	1.58398	1.80505	2.22045	4.02133	0.0463714	1.27248	up
gene27196	RAB36	0.290217	0.232827	0.513352	0.615287	0.70372	0.0198078	1.269	up
NewGene_8715	--	0.359832	0.529833	0.406936	0.592065	1.31267	0.0185594	1.26836	up
gene19530	NR1D1	3.85027	2.78322	5.5307	8.10331	9.70782	0.0020779	1.26794	up
gene1901	PLA2R1	1.67908	2.04035	2.02594	3.25024	5.15353	3.4e-05	1.267	up
NewGene_59262	--	1.15839	1.09945	1.02515	0.932056	3.01629	0.0293684	1.26698	up
gene26623	EIF2S3	31.6159	30.6464	31.9945	71.361	65.635	1.09e-18	1.26633	up
NewGene_62320	--	0.158468	0.341061	0.315121	0.616806	0.577031	0.0470894	1.26633	up
gene2807	ADGRL4	7.69001	9.61787	7.54481	15.898	20.2793	2.26e-08	1.26414	up
gene7842	LOX	45.6386	87.7144	71.8276	117.284	181.957	0.00165984	1.26394	up
gene4195	KCP	1.45847	1.14056	1.30868	2.96829	2.69303	1.68e-07	1.26172	up
NewGene_23073	--	6.05729	3.84978	3.36223	5.53466	13.809	0.0399262	1.26163	up
gene21074	PRIMA1	0.523656	0.534948	0.528517	0.929125	1.43871	0.00354008	1.26077	up
NewGene_41791	--	0.429439	0.425381	0.659171	1.18172	0.548975	0.0460047	1.26057	up
gene1103	PADI4	0.894738	0.99074	0.856874	1.62487	2.36068	0.000353223	1.2599	up
gene15896	2024-03-02	4.72428	5.61973	3.92918	7.24549	13.5212	0.00127252	1.25955	up
gene14437	GPT	1.50065	1.38102	2.1515	4.91422	2.25829	0.0193282	1.25946	up
gene10525	SHC4	0.356833	0.306386	0.347476	0.485832	1.05705	0.0197528	1.25859	up
gene14860	CAT	26.1304	27.7548	29.4434	38.4694	83.0204	0.00129402	1.25767	up
gene27765	LONRF3	1.51829	1.51197	1.42368	3.49685	3.01087	2.74e-10	1.25325	up
gene291	ZBTB20	12.0936	15.1489	16.7306	32.7806	30.8242	5.49e-08	1.24989	up
gene19155	SLC2A4	12.4743	9.86246	14.4875	34.9285	17.739	0.00452125	1.24948	up
gene4644	TSPAN13	11.8573	12.0492	11.142	29.9812	20.179	6.42e-06	1.24846	up
gene10167	LOC102168547	19.397	20.837	18.8421	43.2397	41.3717	2.64e-17	1.24506	up
gene9029	CCDC107	1.1866	1.18477	1.97857	3.57894	2.6959	0.0304391	1.24347	up
gene13616	PROCR	1.91713	2.50904	2.5503	3.78815	6.46349	0.00245413	1.24304	up
gene16352	RNASEL	1.97431	2.00592	1.78866	2.93794	5.36001	0.00071505	1.24196	up
gene18129	INAFM1	1.65931	2.16636	2.3357	3.16154	5.72611	0.00424556	1.24164	up
gene19177	TNFSF13	0.558139	0.447946	0.311373	0.83884	0.960835	0.0246908	1.2385	up
gene1938	XIRP2	14.9563	22.2662	20.1138	58.5359	22.5882	0.019106	1.23803	up
gene1144	CAMK2N1	1.59045	1.62416	1.51744	3.20191	3.54328	3.52e-08	1.23721	up
gene25842	ROM1	1.74438	1.79294	1.79255	2.8296	4.80349	0.00103203	1.23559	up
gene16057	AGTRAP	2.01804	1.48714	1.53012	2.62289	4.57418	0.00291454	1.23382	up
NewGene_65488	--	0.941347	1.30521	1.01148	1.94893	2.99814	0.00376656	1.23251	up
gene22502	IER3	13.1337	11.1844	16.9843	30.3965	28.0943	2.83e-05	1.22612	up
gene7154	NR2F1	1.06584	1.50361	1.38368	1.51846	4.13334	0.0345649	1.22531	up
NewGene_70829	--	0.255518	0.251664	0.303422	0.447132	0.705829	0.010327	1.2241	up
gene15294	LOC108633278	3.63741	4.02595	4.32368	10.9346	5.90712	0.00117071	1.22336	up
gene2259	ACKR3	9.05621	11.5665	12.4933	17.3259	29.6716	0.00050578	1.22026	up
gene4953	IGFBP6	47.7961	71.2925	59.9824	90.3746	163.258	0.00105984	1.21868	up
gene21120	BDKRB2	0.76863	0.385311	0.945168	1.25765	1.71417	0.0395016	1.21857	up
NewGene_69189	--	0.404617	0.344395	0.587182	1.1501	0.730368	0.0294262	1.21783	up
gene8078	CERS4	3.01057	3.51696	3.00984	5.19536	8.41389	0.000226588	1.21751	up
NewGene_72730	--	2.3684	2.63767	2.74665	5.84652	4.83131	2.76e-07	1.21528	up
NewGene_31808	--	0.254181	0.175272	0.377977	0.588171	0.552106	0.0474785	1.21518	up
NewGene_30124	--	1.11694	1.36865	1.18556	1.79361	3.39232	0.00320303	1.21481	up
gene20766	FAH	2.6483	3.06949	2.74609	3.42571	8.45952	0.0206735	1.21424	up
gene4853	KITLG	11.8013	11.2404	9.88613	22.7131	23.4506	4.01e-16	1.21422	up
NewGene_53410	--	1.26814	2.0316	2.28591	3.20795	3.37192	0.000234055	1.21366	up
gene17525	PDP2	2.14627	2.08438	1.88226	2.82324	5.80962	0.00267479	1.21297	up
gene27452	F8	3.53523	3.48722	4.41388	7.75293	8.30255	1.62e-08	1.21202	up
gene8706	LOC102182127	32.4614	51.669	51.0026	61.3094	129.447	0.00787418	1.20987	up
NewGene_49202	--	0.822236	0.865577	0.871576	1.88414	1.68985	6.47e-05	1.2096	up
gene3418	S100A13	15.8506	15.8964	18.288	25.9465	37.9287	1.33e-06	1.20897	up
gene3790	CREG1	6.11205	5.90297	5.64133	13.0762	11.5754	6.37e-11	1.20882	up
gene17148	TLL1	0.617848	0.834913	1.01895	1.16991	2.31593	0.018832	1.20732	up
NewGene_15062	--	0.228026	0.449786	0.302738	0.763663	0.604913	0.024457	1.20603	up
gene5537	LOC102179170	1.12183	1.0232	0.908646	2.39009	1.8597	2.87e-05	1.20592	up
gene6623	ATP8A1	2.21575	2.35055	3.23727	7.61175	3.23189	0.0200864	1.20556	up
gene25305	EDARADD	0.907476	0.646564	0.595697	1.05875	1.94628	0.0206216	1.20538	up
NewGene_52318	--	0.724529	0.865651	0.871456	1.80436	1.62441	3.01e-08	1.20513	up
NewGene_761	--	0.490435	0.494812	0.393471	0.86866	1.21912	0.0262644	1.20372	up
NewGene_38754	--	0.833156	1.15714	0.979188	1.38485	2.87939	0.00583866	1.20283	up
gene13741	SDC4	7.84499	7.0237	7.92421	13.6004	18.2235	3.71e-08	1.20237	up
gene21032	PPIP5K1	2.53866	2.79846	2.69466	5.48922	5.82874	3.56e-14	1.20194	up
gene5133	SLC48A1	3.14393	2.5971	2.73199	5.62896	6.14412	3.36e-07	1.20007	up
gene17911	LTBP4	57.9588	87.3889	81.2202	115.556	201.316	0.000979676	1.19981	up
gene15790	MFSD4A	1.65592	3.24014	2.50183	5.04054	5.25127	0.0025683	1.1988	up
gene23411	IGFALS	0.518782	0.763953	0.796143	0.965753	1.94527	0.0216891	1.19837	up
gene355	HACD2	5.68601	7.7088	5.89572	6.38133	20.6737	0.0428912	1.19815	up
gene5789	PLBD1	2.58151	3.49459	2.87072	4.80774	7.66601	0.000575	1.19745	up
gene21944	KLF15	1.00566	1.37421	1.1514	2.35603	2.94832	1.33e-06	1.19696	up
gene26216	CYSLTR1	0.564211	0.572724	0.555073	1.0894	1.26574	0.000609478	1.19607	up
gene20001	CDK3	1.11548	1.58373	1.62263	2.9718	3.03237	0.00142767	1.19582	up
gene5523	DRAM1	3.6377	2.56875	2.55627	4.41791	7.75106	0.00259452	1.19461	up
NewGene_2470	--	0.340709	0.473092	0.618322	0.947826	0.944754	0.0422293	1.19391	up
NewGene_21904	--	0.589153	0.62516	0.673184	0.786337	1.98397	0.0393753	1.19304	up
gene6873	ANXA3	12.9038	15.8271	13.2663	25.3957	32.6232	7.89e-08	1.19152	up
gene6177	LOC102169002	7.83484	16.4872	13.0928	20.4927	32.1143	0.00802254	1.19006	up
gene24873	ZDHHC2	16.1266	14.5135	15.1455	28.6528	34.5797	9.64e-14	1.18916	up
NewGene_1325	--	0.228891	0.10577	0.12742	0.334757	0.303148	0.0490317	1.18912	up
gene6398	DKK2	4.27229	6.122	3.75311	7.55149	12.0119	0.00180986	1.18909	up
NewGene_46460	--	0.396011	0.471646	0.471675	0.938412	0.905607	0.000259166	1.18901	up
gene19422	ABI3	1.37351	1.48101	1.13557	2.34313	3.16124	0.000643085	1.18862	up
gene8512	PGPEP1	3.47789	3.45348	3.41787	5.3194	8.99326	0.000178914	1.18462	up
gene5997	CD9	16.6194	23.1715	18.9677	33.8274	47.0647	2.58e-05	1.18146	up
NewGene_334	--	0.70763	1.11468	1.34593	1.28803	2.47046	0.0259806	1.18004	up
gene17492	NDRG4	1.15364	0.87602	1.36875	2.58646	2.02976	0.00451508	1.1799	up
gene14922	LRRC32	2.46481	2.38849	3.06381	4.18824	6.72989	0.000218204	1.1796	up
gene356	MYLK	5.88511	6.25964	5.48316	8.60717	15.6172	0.000260787	1.17647	up
gene22471	ZFP57	2.56902	2.56306	1.98554	3.84713	5.96159	0.000128188	1.17552	up
gene14257	PCMTD1	16.2839	15.5673	15.9845	31.6662	33.878	1.23e-21	1.17472	up
gene928	ABCG1	2.40692	2.98319	2.72258	5.33272	5.73981	1.87e-08	1.17222	up
gene9594	KIAA0408	2.34693	2.24966	2.88884	4.04265	6.21387	0.000207932	1.17151	up
gene9580	TPBG	3.04376	2.71461	1.61491	3.51933	6.54014	0.018586	1.1693	up
gene4639	AHR	5.89208	7.21627	6.2372	6.61907	19.9575	0.0323928	1.16882	up
gene24636	LOC102168687	1.94529	2.64052	2.00594	4.53009	4.43281	1.09e-05	1.16808	up
gene3730	HSPA6	0.205587	0.238051	0.272091	0.421533	0.550595	0.0439012	1.16695	up
gene12300	ENDOG	0.665621	0.810163	1.14087	1.837	1.7377	0.0321677	1.16642	up
gene14368	ADGRB1	0.654713	0.899639	0.873934	2.00205	1.28594	0.00428041	1.16553	up
NewGene_28970	--	3.47749	2.55879	3.26858	9.01753	4.46523	0.012163	1.16409	up
gene19959	TMC6	1.21987	1.18191	0.987039	1.28503	3.44689	0.0490317	1.16238	up
gene16586	SLC35E4	0.538497	0.912213	0.786053	1.67395	1.35915	0.0191511	1.16131	up
gene755	TM4SF1	15.9652	19.1238	16.6549	33.3067	36.7411	5.01e-11	1.16106	up
NewGene_16970	--	0.515663	0.812165	1.31954	1.92383	1.15097	0.0380688	1.16099	up
NewGene_60192	--	3.40733	4.64603	3.65404	4.54311	10.5887	0.00568087	1.15849	up
gene14867	CD59	26.3816	32.9758	30.3684	62.8433	58.1111	3.61e-09	1.15703	up
gene17709	ZNF599	1.81483	1.76442	1.90411	3.33542	4.06892	6.42e-07	1.15394	up
NewGene_34386	--	1.50246	1.3645	1.44062	2.89934	3.16335	8.05e-09	1.15265	up
gene5580	TIMP3	50.3675	56.198	53.0121	92.5714	122.575	1.74e-09	1.15249	up
gene16210	TNFRSF4	1.10747	0.763725	1.25422	2.44387	1.74845	0.00780745	1.15163	up
gene12110	CYS1	1.88416	3.37117	3.95273	5.35536	7.08657	0.0151008	1.15136	up
gene20776	IL16	0.843485	1.05094	0.958738	1.59136	2.27078	0.000260979	1.15128	up
gene6316	NDNF	0.899606	1.39184	0.826405	1.63526	2.56438	0.00516638	1.15047	up
gene18999	RILP	0.936342	1.40921	1.68378	3.32014	2.08621	0.0432423	1.15024	up
gene17933	AXL	14.7446	19.7102	17.8365	25.9182	44.1333	0.000506589	1.1485	up
gene5649	CARD10	2.88125	3.7364	3.51539	5.20041	8.45381	0.00046088	1.14842	up
gene7343	SH3TC2	1.70384	1.50543	1.8446	3.53472	3.22558	8.53e-07	1.14589	up
gene4821	PAWR	1.38793	1.20789	1.37497	1.83041	3.51893	0.00248326	1.14582	up
gene13885	LOC102174762	2.39471	2.27019	2.51015	6.12518	3.43846	0.00768864	1.14521	up
gene5158	IRAK4	2.71498	3.77118	3.2221	4.84391	8.21112	0.0019952	1.14489	up
gene21843	SLC6A20	0.444242	0.407482	0.348673	0.815817	0.786334	9.62e-05	1.14337	up
NewGene_74788	--	0.302651	0.177888	0.205552	0.38539	0.420929	0.0262857	1.14225	up
gene20172	CREBRF	4.34706	3.64034	4.10833	6.01295	8.76188	1.32e-05	1.14214	up
gene18335	LOC102179511	1.45721	1.84428	1.35138	2.01325	4.43131	0.0124316	1.14132	up
gene15621	ACAT1	30.8425	20.4921	28.2781	36.1782	70.7248	0.00534157	1.14112	up
gene7459	CYSTM1	6.47884	6.39966	8.45342	16.6049	11.8618	0.000876564	1.14067	up
gene1989	RAPGEF4	3.01295	2.05612	2.54379	6.20528	3.95449	0.00240439	1.14029	up
NewGene_75112	--	1.19394	0.852692	0.620924	1.9563	1.49011	0.00352129	1.13995	up
gene21662	ACY1	4.05871	4.90658	5.34638	8.23966	10.9164	5.48e-05	1.13957	up
gene19658	EZH1	9.47622	10.3996	10.1476	14.7611	23.5745	2.59e-05	1.13943	up
gene27798	GAS6	9.61919	13.204	12.4494	16.2297	31.0975	0.00350401	1.13902	up
gene24789	RAB11FIP1	1.32827	1.22218	1.0975	1.30975	3.58628	0.0365472	1.13881	up
gene5080	RND1	0.959513	0.504552	0.72787	1.38578	1.52848	0.0412047	1.13859	up
gene16634	MN1	2.94148	3.49099	3.86769	5.03378	8.76243	0.000960809	1.13747	up
NewGene_23879	--	0.201846	0.149206	0.209353	0.292602	0.452935	0.0222681	1.13215	up
gene21628	ITIH4	2.99572	3.35107	4.02499	9.1936	4.4802	0.016563	1.13156	up
NewGene_9849	--	0.549795	0.762726	0.819907	1.17688	2.73247	0.00127653	1.12948	up
gene19811	LOC102178303	1.68287	1.77036	2.14921	4.63749	2.75561	0.0281839	1.12921	up
gene6888	LOC102172613	4.55124	5.25238	3.87123	5.34153	12.8691	0.0201536	1.12776	up
NewGene_39830	--	1.01244	1.28876	0.940289	2.21207	3.94165	8.59e-05	1.12773	up
gene23660	MYH11	2.8932	3.37431	2.79048	4.43742	7.58881	0.000450235	1.12766	up
NewGene_71508	--	2.16068	1.59923	1.37985	2.57909	4.23817	0.0110278	1.12662	up
gene24430	LOC102189370	5.47278	6.33186	4.20249	7.02281	14.0845	0.0123864	1.12517	up
NewGene_72779	--	0.264792	0.347429	0.415414	0.55657	0.807271	0.00817209	1.12508	up
NewGene_74702	--	0.420122	0.478419	0.30922	0.802825	0.787973	0.000714543	1.1247	up
NewGene_52313	--	1.64535	1.48008	1.72656	3.6388	2.73333	3.74e-05	1.12427	up
NewGene_17042	--	0.797642	0.783779	0.621533	1.6865	1.24066	0.0190996	1.12393	up
gene7620	PALM	8.55358	10.5586	10.4621	12.7907	26.4889	0.00557561	1.12359	up
NewGene_49299	--	0.663711	0.611091	0.557306	0.815025	1.5168	0.0152971	1.12322	up
gene1067	RFTN1	5.41059	4.36859	5.83779	7.62801	13.0695	0.00153437	1.12286	up
NewGene_39854	--	2.0326	2.43544	1.73718	4.60225	3.54112	9.32e-05	1.12268	up
NewGene_64042	--	0.610291	0.430583	0.572239	1.19692	0.930201	0.027659	1.12201	up
gene11812	VAMP8	4.56718	5.15602	4.29648	8.62917	9.86956	9.87e-06	1.12123	up
gene15570	PTS	3.71231	4.52562	4.92474	10.3241	6.93872	0.00593226	1.12112	up
gene17233	MAF	5.20143	5.61029	5.75614	10.9332	10.1585	2.12e-06	1.12058	up
gene2611	LOC102182655	4.49396	4.42846	5.6727	11.0502	8.18704	0.000446555	1.12056	up
gene9315	ECM2	24.8628	42.4472	35.511	43.3749	92.7538	0.0171194	1.11845	up
gene23362	RHBDL1	0.895818	1.42402	1.34729	1.74446	3.1043	0.0332264	1.11827	up
gene21498	LMCD1	9.39652	10.3393	11.4731	23.3735	17.5291	3.21e-05	1.11825	up
gene9342	AUH	4.43745	4.22641	3.71205	6.18933	10.0719	0.000791318	1.11441	up
gene1655	CFLAR	9.54857	10.5824	10.8158	17.5371	22.6294	3.99e-08	1.11309	up
gene13409	PPDPF	156.58	146.349	188.684	289.382	355.573	6e-07	1.1124	up
gene2938	DPYD	7.22672	9.2791	8.03163	14.107	18.0412	9.52e-07	1.11168	up
gene15897	2024-03-01	0.726646	0.634693	0.428724	1.36047	0.968656	0.0430423	1.11151	up
gene13858	COL14A1	77.8765	109.747	104.173	147.026	233.415	0.000492461	1.10899	up
gene2805	IFI44L	1.26265	1.91132	1.69563	2.59986	3.7763	0.00458902	1.1064	up
gene5040	GPD1	6.95504	6.93442	6.77963	10.7328	16.2702	1.02e-05	1.10514	up
NewGene_34178	--	0.509781	0.738355	0.60018	0.754588	1.85467	0.0363014	1.10219	up
gene1058	HACL1	5.16573	4.59622	4.52923	8.74108	9.78009	3.6e-10	1.09919	up
gene8838	BNC2	5.28002	7.26773	7.34563	7.11566	17.2026	0.0104879	1.09916	up
gene25888	LOC102176672	12.9554	13.6155	15.3583	23.7848	30.9197	3.25e-07	1.09732	up
gene24404	ACSL5	3.25477	3.61059	3.6302	4.38427	9.14407	0.0102142	1.0968	up
gene20626	NTRK3	0.781135	0.988908	0.849989	1.00372	2.40839	0.0411533	1.09667	up
gene22673	LOC102183469	2.81609	3.35957	3.2249	7.17965	4.94568	0.000510439	1.09587	up
gene19390	ACSF2	12.5673	12.7468	14.0841	19.7016	31.396	0.000118818	1.09316	up
NewGene_73309	--	1.44604	1.68605	2.0801	3.81202	3.01329	0.000220391	1.09149	up
gene15642	ENDOD1	2.63002	2.75063	3.05584	5.05159	5.71434	4.85e-10	1.09068	up
gene12710	SPATA13	1.56634	1.49827	1.62712	2.75479	3.25769	9.4e-09	1.08927	up
gene9453	HSDL2	4.53819	3.90442	3.892	7.25963	8.62052	3.37e-07	1.08897	up
gene9813	PM20D2	2.13129	1.36285	1.71397	4.30196	2.37971	0.040927	1.08855	up
gene12973	SPTLC3	1.00645	1.03751	1.12503	1.46347	2.63037	0.00435417	1.08643	up
gene23171	IMPA2	7.0328	7.20507	8.15096	11.6984	17.1013	2.73e-05	1.08234	up
gene19055	SHPK	0.873237	1.15926	1.59595	2.05392	2.62782	0.0275196	1.08212	up
gene22018	GMPR	5.46366	4.58391	5.67845	14.0181	5.95968	0.0424451	1.08126	up
gene1186	ASAP3	4.92847	7.14788	6.77766	8.68483	15.5768	0.0053704	1.07911	up
gene13333	ADAM33	5.14539	10.6544	7.9658	11.4708	19.068	0.0222067	1.07668	up
NewGene_16074	--	0.356837	0.399076	0.367355	0.608083	0.828984	2.67e-05	1.07652	up
gene3204	TXNIP	104.043	103.176	118.279	141.836	276.088	0.00262884	1.07557	up
NewGene_48209	--	1.39832	1.08514	1.2527	2.61736	2.22561	1.58e-07	1.0743	up
gene22483	LOC108633459	3.58155	4.29802	3.28385	4.33506	9.97281	0.0334937	1.073	up
NewGene_73583	--	0.563012	0.520046	0.451135	0.799308	1.15746	0.000843038	1.07257	up
NewGene_52323	--	0.408108	0.450798	0.26118	0.686832	0.738462	0.00917213	1.07212	up
gene13700	LPIN3	2.03038	2.13494	2.55354	3.40153	5.19768	0.000772128	1.07163	up
NewGene_2458	--	1.70144	1.92817	0.613596	2.71495	2.11787	0.0486067	1.07061	up
gene26335	AR	2.34105	2.16846	1.88334	3.2157	4.92359	0.000128827	1.06949	up
gene4711	COL1A2	2662.5	4184.55	3641.53	6313.77	7018.35	0.000131238	1.06884	up
gene25523	TMEM86A	1.36226	2.46147	2.58176	4.3751	3.75827	0.0261184	1.06671	up
gene18686	HLF	3.71502	3.91643	5.71106	7.47466	9.52362	0.0037552	1.06601	up
gene9666	FAM26E	8.23153	11.1633	12.0534	17.4968	22.4817	0.000275983	1.06572	up
gene16904	ADGRD1	4.36295	6.01406	5.35864	5.87807	14.5806	0.0473486	1.06327	up
gene15468	THY1	32.6817	40.7285	42.022	46.4491	100.469	0.0121531	1.06084	up
gene23394	UNKL	3.68378	4.23205	3.86344	5.73128	8.53052	9.62e-05	1.0607	up
gene9267	NTRK2	8.93473	13.2367	11.0088	11.43	31.0568	0.0456949	1.05929	up
gene6059	CACNA1C	1.55089	2.71022	2.37081	3.40972	4.9754	0.00692689	1.05605	up
gene10956	NDRG2	29.5831	25.1007	28.1235	70.9249	32.3198	0.0186788	1.05569	up
gene18643	ZNF274	0.675445	0.689913	0.744717	1.57221	1.15079	0.00621104	1.05568	up
gene1433	SLC16A14	3.26183	4.06423	3.42021	3.94448	9.64361	0.0298152	1.05295	up
gene9902	SLC2A12	1.09251	1.22195	1.66061	3.06081	1.92262	0.0305146	1.05265	up
gene17274	WFDC1	3.86664	3.60952	3.52386	4.84742	9.06966	0.00864167	1.05204	up
gene27000	KLHL4	2.59618	2.19562	2.29107	3.68817	5.21885	8.88e-05	1.05167	up
gene6672	LNX1	1.24237	1.05657	1.31841	1.84112	2.68975	0.00649401	1.05107	up
gene1759	STEAP3	1.68897	1.67257	1.76314	2.92465	3.51848	7.9e-07	1.05102	up
gene14974	PGM2L1	2.61612	3.18981	2.48522	5.16655	5.2096	3.22e-07	1.04968	up
gene8136	PDE4A	3.96148	4.47926	4.16729	5.60215	10.9615	0.023969	1.04877	up
gene27227	SIRT3	4.30381	4.25063	3.17905	9.20459	5.37048	0.0136465	1.04798	up
gene24220	GPR146	1.04737	0.782417	0.995955	1.24655	2.31034	0.0212027	1.04788	up
gene26479	KDM6A	10.5826	10.6623	11.5933	29.801	11.8199	0.0337742	1.04698	up
NewGene_24358	--	0.982336	0.700841	0.73069	1.30633	1.40939	0.00155836	1.04695	up
NewGene_45249	--	4.95074	3.59347	4.2928	6.08753	10.2415	0.000115447	1.04628	up
gene2633	TMEM59	36.135	37.3996	29.8585	57.5463	72.3007	3.03e-07	1.04569	up
NewGene_2469	--	2.09428	2.8683	2.8257	4.29479	4.00276	8.28e-06	1.04265	up
gene21932	MGLL	10.5915	10.5821	11.7916	18.6867	23.4279	7.89e-08	1.0419	up
gene19406	ITGA3	1.85327	2.00529	2.36581	4.17959	3.57038	8.52e-05	1.04109	up
gene4844	RASSF9	2.14015	2.43444	2.14536	2.60961	5.8098	0.0225988	1.04069	up
gene5188	KCNMB4	3.64504	5.8319	4.89463	10.482	7.30117	0.00515445	1.03681	up
gene8589	ADAMTS2	27.7257	36.3721	37.7794	46.3691	81.0508	0.00362698	1.03673	up
gene15513	SCN4B	1.85099	1.55718	1.57861	3.65126	2.51088	0.00123132	1.03663	up
gene18865	MYO1D	2.0639	1.7608	2.387	2.63464	5.13247	0.0142071	1.03656	up
gene20053	HID1	3.29601	3.70982	3.56274	5.59147	7.54981	1.15e-05	1.03634	up
gene5505	UHRF1BP1L	4.93395	4.71425	4.11119	6.88953	10.408	0.000169264	1.03477	up
NewGene_19503	--	0.994737	0.838914	0.864967	1.45551	1.91065	0.00551267	1.03296	up
NewGene_30783	--	0.924959	0.879192	0.727233	1.77967	1.1065	0.0107893	1.03099	up
NewGene_48500	--	0.347544	0.32308	0.404805	0.807895	0.519816	0.0189769	1.02979	up
gene2681	LOC102190572	0.985209	0.801193	0.827121	1.10766	2.1439	0.0352842	1.02868	up
gene5636	MPST	6.73599	5.97078	7.40981	9.88624	13.8869	4.81e-05	1.02866	up
gene23820	ALDOA	344.183	283.442	394.528	834.952	425.694	0.0150816	1.02533	up
gene14781	NR1H3	8.40297	8.68087	7.55376	8.88959	21.6449	0.0335725	1.02525	up
gene21374	PLCD1	8.46754	9.098	8.5958	13.6778	18.5	1.14e-06	1.02384	up
gene7220	CCNG1	148.155	130.852	120.54	284.194	204.355	6.11e-05	1.02281	up
NewGene_62601	--	0.96159	1.55762	1.93555	2.94518	2.52934	0.0373565	1.02016	up
gene23428	SLC9A3R2	12.1325	11.7651	13.329	17.9293	28.2198	0.000252344	1.02008	up
NewGene_64650	--	20.6138	10.5548	18.0719	26.4088	26.5997	0.00435475	1.01911	up
gene20367	OXCT1	9.61069	14.5946	12.1905	17.8513	26.9635	0.00219745	1.01893	up
gene19147	ACADVL	10.4061	12.6462	13.0256	25.0222	19.1062	0.000151113	1.018	up
gene18744	TEX14	0.531159	0.604556	0.59335	1.07185	1.04745	0.000391851	1.01697	up
gene16154	TPRG1L	36.5347	32.091	33.5232	69.4691	54.9924	2.77e-06	1.01689	up
gene27976	TMEM184A	0.284103	0.418342	0.518581	0.762254	0.931226	0.0363073	1.01683	up
NewGene_39831	--	0.89824	0.821398	0.720966	1.00123	1.53863	0.000328803	1.01621	up
gene11067	REM2	0.634126	0.479331	0.66229	1.04114	1.19225	0.00360687	1.01555	up
gene4194	IRF5	1.14401	1.61404	1.77179	2.49732	3.40839	0.00832675	1.01522	up
gene13902	MMP16	15.0882	17.6421	18.5817	22.9968	40.0806	0.00212046	1.01396	up
gene9319	FGD3	0.551063	0.626349	0.502803	1.10129	0.960682	0.00686615	1.01358	up
gene9515	GSN	178.735	207.312	207.665	224.749	508.783	0.0173756	1.01349	up
gene8887	IL33	10.1171	13.1856	12.4504	16.501	26.9422	0.00121848	1.01284	up
gene9642	PLN	5.438	7.04173	4.89476	11.5112	9.61621	0.000418317	1.01133	up
NewGene_19522	--	0.49271	0.445477	0.508932	0.608123	1.12975	0.018832	1.01079	up
gene10069	ZDHHC14	2.40877	2.53644	2.99802	4.51121	4.91412	3.51e-05	1.01061	up
gene15749	FMOD	107.622	216.804	211.286	379.652	272.407	0.0274615	1.01043	up
NewGene_6285	--	1.14345	1.45763	0.775156	2.47035	1.62811	0.0368192	1.01018	up
gene19512	TCAP	67.7004	51.2154	77.3394	161.921	75.2082	0.0403669	1.00732	up
gene16000	ATP1B1	8.99956	10.3989	15.332	25.609	16.5536	0.0190552	1.00705	up
gene21437	LOC102173047	0.459656	0.464866	0.359056	0.729004	0.835386	0.00908534	1.0063	up
gene10150	SMOC2	5.23038	5.89726	5.4262	6.57094	13.6527	0.014833	1.00586	up
NewGene_70377	--	4.1852	3.38643	4.0257	7.04199	7.88108	4.95e-06	1.00572	up
NewGene_42385	--	3.0421	2.71671	2.78807	5.50361	4.9122	2.73e-09	1.00402	up
gene19399	COL1A1	3423.24	5629.82	4972.96	7491.19	9580.9	0.00181254	1.00383	up
gene18117	SLC1A5	7.42794	9.70875	8.56622	12.1193	19.1818	0.00130341	1.00305	up
gene24385	ABLIM1	28.8793	30.8872	30.2761	48.633	57.535	2.45e-11	1.00262	up
gene21973	BMP6	1.08073	1.32391	1.31666	2.31704	2.19588	0.00106623	1.0021	up
gene1899	LOC102168948	16.7739	20.8381	19.2443	20.0254	48.242	0.0222978	1.00174	up
NewGene_57852	--	3.87978	4.42183	3.66351	9.28602	5.14216	0.0362111	1.00076	up
gene23982	RHBDD2	6.38932	5.39619	7.67642	10.1995	13.3166	0.000485093	1.00001	up
gene1945	CERS6	4.23982	4.19701	4.22271	1.81484	2.01564	5.68e-11	-1.0007	down
gene3864	ABCB8	3.83404	4.36499	4.31182	1.63432	2.15048	4.05e-05	-1.00137	down
gene17051	CLGN	1.55197	1.60868	1.72782	0.973175	0.49682	0.0390249	-1.00172	down
gene19417	NGFR	6.98432	8.15977	7.1033	2.6749	4.05333	0.000353223	-1.00389	down
gene3076	FAM212B	9.12399	8.158	8.18084	4.94726	2.68287	0.0157625	-1.00405	down
gene18896	LOC102189340	32.1244	27.6114	29.6141	16.657	10.0857	0.00131172	-1.00553	down
gene17347	FANCA	2.57627	2.17756	2.04933	1.07005	0.971604	9.85e-05	-1.00694	down
gene24644	ACTA2	95.0376	74.268	83.9572	23.1187	53.5892	0.0233861	-1.00841	down
NewGene_33678	--	1.0032	1.09065	1.05155	0.347646	0.44658	0.00117031	-1.00923	down
NewGene_61591	--	3.50668	2.57797	2.1872	1.53763	0.886984	0.021136	-1.00936	down
NewGene_58723	--	3.41433	3.15351	3.84339	1.07581	1.91529	0.00492506	-1.01124	down
gene25377	PANX1	16.297	14.8885	13.7408	8.46715	4.91885	0.00345092	-1.01172	down
gene3142	PTGFRN	54.2141	58.6988	52.6255	28.6254	20.8377	2.36e-05	-1.01184	down
gene6304	CCNA2	8.33674	10.153	8.81979	3.4294	4.76513	0.000178126	-1.01253	down
gene13378	GINS1	7.40203	8.16135	6.58275	2.88883	3.75303	1.31e-05	-1.0126	down
gene7231	PTTG1	8.41535	8.94738	9.169	3.98011	3.93742	5.74e-05	-1.01335	down
gene6329	MYOZ2	110.879	111.56	122.885	66.9475	31.4299	0.0232405	-1.01486	down
gene26019	DPP3	6.91382	6.24627	6.04768	2.66841	3.08611	1.85e-07	-1.0149	down
gene3291	RFX5	6.62801	6.10279	6.7794	3.14435	2.68182	1.09e-06	-1.01552	down
gene27513	LOC102190425	15.2336	14.1496	12.2763	4.05068	8.4644	0.0164693	-1.01606	down
gene14486	RIMS1	4.80216	3.57348	4.50517	2.00225	1.48512	6.15e-05	-1.01614	down
gene3297	CGN	0.847076	0.62816	0.517808	0.346417	0.24417	0.0462639	-1.0174	down
gene17778	WDR62	2.52744	2.14796	2.64873	0.997348	1.1907	2.33e-05	-1.02002	down
gene23108	SNRPD1	12.9595	14.5737	17.2836	6.01519	7.32624	0.000561559	-1.02077	down
gene3953	EZH2	12.3461	11.8555	12.2711	5.91671	4.90924	5.01e-07	-1.02093	down
NewGene_39626	--	1.87136	1.15011	1.38555	0.580278	0.730349	0.024479	-1.02252	down
NewGene_45998	--	1.77745	2.4244	1.92966	0.704573	1.13054	0.0363099	-1.02403	down
gene15438	SCN3B	14.2262	14.6226	13.6445	5.98728	6.6557	1.14e-14	-1.02409	down
NewGene_27921	--	2.82565	2.52342	2.10636	0.975984	1.23684	0.000778773	-1.02424	down
gene18125	SAE1	42.7561	39.9075	39.2496	20.1012	14.8498	2.18e-05	-1.02517	down
gene13914	TMEM55A	6.50273	6.91136	5.90899	2.80246	2.91915	3.72e-06	-1.02829	down
gene6865	CCNG2	22.8274	17.8911	17.1031	7.75008	9.3997	1.56e-05	-1.02874	down
gene8501	PIK3R2	17.4864	14.6157	17.3186	7.33243	7.31333	1.93e-08	-1.02888	down
gene27973	MICALL2	5.04532	4.59182	4.5756	2.08602	1.99246	2.46e-07	-1.02965	down
gene25264	CDK1	10.7754	10.7156	8.85893	5.12521	3.81498	8.58e-05	-1.02995	down
gene15429	ABCC8	6.90287	4.89598	6.09226	3.31715	1.95191	0.00838068	-1.03007	down
gene13435	LAMA5	29.3753	22.617	20.849	10.5891	10.9406	4.95e-06	-1.0305	down
gene20170	RPL26L1	13.8911	12.2663	15.3193	5.03131	7.26563	0.00105171	-1.03145	down
NewGene_20293	--	0.965868	0.924298	0.942231	0.361764	0.436401	2.7e-06	-1.03172	down
gene1756	C2H2orf76	3.28352	4.59286	3.46556	1.20944	2.1128	0.0158139	-1.03362	down
gene5339	TIMELESS	4.87664	4.35731	3.79866	1.89931	1.94755	1.36e-06	-1.03373	down
gene28488	LOC102177156	11.9781	12.1037	8.60222	3.92637	5.72492	0.00654036	-1.03489	down
gene17366	NKD1	2.86507	2.1419	2.04639	0.952895	1.12644	0.000533664	-1.03553	down
gene14907	FIBIN	24.3536	28.6974	20.4967	9.34141	12.3518	6.87e-05	-1.03725	down
gene18206	TEAD2	47.9236	40.1009	45.9994	19.3053	20.0467	7.18e-10	-1.0389	down
gene23131	EMILIN2	61.6467	49.2307	51.8762	16.5583	31.5949	0.00369161	-1.03926	down
gene18249	KCNC3	0.629269	0.719536	0.642581	0.196429	0.373046	0.0313853	-1.04108	down
gene3828	INSIG1	16.295	10.2396	12.2911	4.91974	6.48357	0.00342139	-1.04168	down
NewGene_66313	--	1.07805	1.05419	0.883634	0.451607	0.390011	1.5e-05	-1.04287	down
gene18228	ADM5	1.9619	1.7388	1.75027	0.994824	0.588067	0.0314545	-1.04313	down
gene9030	ARHGEF39	5.15297	5.32475	4.69824	2.47467	1.97182	0.000220391	-1.04397	down
gene13461	LOC102190430	25.1872	21.9726	19.8332	10.29	9.2958	4.68e-08	-1.04508	down
gene943	SIK1	7.9539	8.55007	7.86149	3.06541	4.08545	5.01e-07	-1.04531	down
gene124	VGLL3	22.2657	21.6047	18.8232	8.79599	9.2115	1.14e-12	-1.05042	down
gene4171	MEST	235.409	268.557	214.92	111.199	98.1333	4.05e-08	-1.05121	down
gene21899	SLC6A6	2.30343	1.50461	2.55521	0.770644	1.03089	0.0091133	-1.05173	down
gene11794	REEP1	19.4228	17.5057	15.3235	10.0671	4.60408	0.0316554	-1.05227	down
gene16508	LGR6	1.69475	1.89764	1.63078	0.829947	0.796074	0.000407505	-1.05338	down
gene23602	NUBP1	8.32596	10.8653	10.7724	4.22592	4.48671	0.00011002	-1.05526	down
gene7788	DBN1	64.7556	59.9967	58.8785	24.053	30.195	3.38e-10	-1.05534	down
NewGene_63811	--	1.38768	1.22846	0.672543	0.530719	0.416188	0.0468669	-1.05783	down
gene19327	B9D1	7.31496	5.55116	5.31126	2.25775	2.98435	0.00595646	-1.05924	down
gene24218	ADAP1	5.84933	6.34835	5.4753	1.9112	3.22456	0.00129402	-1.06084	down
NewGene_37813	--	2.7917	2.21069	1.74592	1.04716	0.887285	0.01822	-1.06119	down
gene15353	STK33	1.067	1.77759	1.12282	0.572128	0.573193	0.0388568	-1.06208	down
gene4145	AKR1B1	105.853	96.3762	86.818	57.8726	25.0748	0.02313	-1.0621	down
gene23478	THOC6	2.84593	4.71994	3.48404	1.69025	1.48672	0.018794	-1.0624	down
gene9636	FAM184A	5.91668	4.69069	5.25855	2.65625	1.74526	0.00222596	-1.06352	down
gene27691	CDC45	2.30979	2.32132	1.98135	1.10932	0.792963	0.00365955	-1.06394	down
gene13299	PCNA	26.7934	29.2348	24.8986	12.6356	10.6755	7.84e-08	-1.06668	down
gene14327	FAM49B	24.0012	23.5986	19.7515	12.5569	7.04438	0.00498191	-1.06791	down
gene18601	LOC102173683	7.0392	7.46812	6.47943	2.62365	3.41636	1.47e-05	-1.0701	down
gene8583	LOC102177790	18.4678	15.6895	18.2528	7.49328	7.49244	6.22e-09	-1.0725	down
gene26739	SPIN4	2.74087	2.88989	2.68256	0.821176	1.57363	0.00856375	-1.07382	down
gene25665	CHEK1	5.3158	4.75915	4.14708	2.03468	2.41645	8.36e-07	-1.07568	down
NewGene_68614	--	0.675858	0.619302	0.501647	0.305462	0.205806	0.0163592	-1.07619	down
gene6391	LEF1	4.06793	2.04096	2.73814	0.765465	1.306	0.00926992	-1.07657	down
NewGene_75577	--	1.1045	0.738912	0.841466	0.299666	0.457687	0.0162117	-1.07718	down
NewGene_5837	--	7.71076	7.21866	7.15965	4.29673	2.04224	0.00563268	-1.07794	down
gene4805	PHLDA1	6.20374	6.99492	6.11984	2.08906	3.45283	0.000319972	-1.08149	down
gene17903	PLD3	65.4557	59.5511	72.975	20.4177	35.3604	0.000561559	-1.08169	down
NewGene_50294	--	1.96588	2.06743	2.7019	0.746903	0.827003	0.015722	-1.08404	down
gene147	RCAN1	22.0837	28.0285	14.5471	8.63612	9.6052	0.00272666	-1.08528	down
gene2269	HJURP	6.30547	5.54341	6.40828	2.75146	2.45215	7.7e-05	-1.08647	down
NewGene_3558	--	0.905297	0.86507	0.696915	0.374172	0.327387	0.00405774	-1.08668	down
gene12629	SLAIN1	1.45218	2.4894	1.388	0.776564	0.686448	0.0359166	-1.08759	down
gene4829	LIN7A	1.43998	1.25922	1.43682	0.645315	0.386048	0.00212932	-1.08803	down
gene13598	AHCY	36.628	29.7353	26.8155	16.4726	9.80009	0.00229877	-1.09113	down
gene8504	MPV17L2	4.15095	3.9362	3.51974	1.2685	2.01544	0.00574253	-1.09119	down
gene8819	MLLT3	9.93077	8.77372	10.5876	3.78643	4.53493	1.62e-07	-1.09222	down
gene6208	PRR5	11.4287	12.2328	12.3362	3.7114	6.54036	0.00115533	-1.09244	down
gene2751	DEPDC1	2.38831	2.59757	2.07829	1.08799	0.909228	2.76e-05	-1.093	down
NewGene_28938	--	3.53582	3.08024	3.13891	0.842315	1.6991	0.0143326	-1.09373	down
gene4706	PPP1R9A	22.5824	21.0612	19.9196	10.1213	7.75245	6.44e-07	-1.09455	down
NewGene_42239	--	8.89609	5.80212	6.1614	2.64189	2.49158	1.19e-05	-1.09555	down
gene2104	MSTN	30.2009	23.0275	28.1618	14.5253	8.36495	0.00383392	-1.09624	down
gene587	ECT2	5.1663	5.37223	4.53002	1.88962	2.36036	2.67e-07	-1.09702	down
gene11097	ZFHX2	1.1774	0.979921	0.954394	0.297887	0.581002	0.00960623	-1.09912	down
gene12370	GBGT1	3.17147	4.31464	2.66309	1.10597	1.95017	0.00518353	-1.09926	down
gene22564	LSM2	10.2847	11.7833	9.91438	4.06231	4.95277	1.15e-05	-1.10099	down
gene12344	FAM78A	12.9737	9.27875	12.4606	5.1934	4.56256	2.97e-05	-1.10339	down
gene16030	METTL13	3.00507	2.37951	1.67975	1.22458	0.744886	0.0314408	-1.10362	down
NewGene_60750	--	2.38941	1.90065	2.41721	0.781515	1.0337	2.71e-05	-1.10438	down
gene27108	TMEM35A	8.16015	7.75768	6.48004	3.19608	3.08421	5.88e-07	-1.10537	down
gene2086	TFPI	19.8446	17.1009	16.1984	7.88353	7.0173	9.69e-09	-1.10546	down
gene19712	C19H17orf53	0.417653	0.355935	0.37379	0.14047	0.173698	0.0446325	-1.10589	down
gene27030	KCNE5	4.94135	5.24777	6.6061	3.21238	1.46175	0.0408767	-1.10695	down
gene13287	LOC102191533	12.2651	10.6955	7.3572	3.44495	5.0402	0.00194974	-1.11095	down
gene10096	ACAT2	12.532	9.6851	8.81346	3.34112	5.34987	0.00162384	-1.11239	down
gene13114	RPP38	1.9247	2.15108	2.07346	0.999689	0.74323	0.00989942	-1.11354	down
gene26760	ANOS1	28.1763	21.7061	21.302	8.03508	11.8818	6.27e-05	-1.11492	down
NewGene_64133	--	0.685397	0.616014	0.530519	0.288014	0.220182	0.000846077	-1.11832	down
gene16310	LOC102183623	2.14937	2.8295	1.80916	0.838847	1.04169	0.0218726	-1.11856	down
gene1228	STMN1	139.288	140.836	128.238	47.6037	65.4724	3.52e-08	-1.11966	down
gene18253	POLD1	6.32822	6.88565	6.17376	2.0152	3.40006	0.000356788	-1.11983	down
gene4296	STK17A	8.05057	8.81606	7.01735	2.33538	4.32868	0.00240942	-1.12152	down
gene19234	PFAS	5.13563	5.17361	4.8854	2.06928	2.24357	1.98e-12	-1.12169	down
gene12535	GGACT	2.45582	3.16151	3.3404	1.09397	1.48203	0.000778235	-1.12187	down
gene1049	COL6A6	49.2673	50.8188	40.3317	18.8807	20.0165	6.34e-11	-1.12519	down
gene14914	MYO7A	5.01212	4.03848	4.47745	1.59935	2.1549	2.24e-06	-1.12563	down
gene14268	MCM4	17.6108	18.0663	16.2792	7.57393	6.80121	5.1e-12	-1.12592	down
gene25141	SYNPO2L	84.0499	73.3107	70.7107	42.4172	16.6683	0.0227144	-1.12641	down
gene7026	WHSC1	12.5686	13.14	11.4155	5.72619	5.06105	9.91e-11	-1.1269	down
gene28148	MAGED2	155.312	134.362	131.872	60.9854	55.0159	5e-11	-1.12907	down
gene27713	RBM3	33.0236	34.236	33.4647	12.7891	13.6583	8.66e-16	-1.12952	down
gene22131	LOC102184017	98.0946	86.9935	90.3538	32.3529	43.9336	5.36e-08	-1.12982	down
gene18487	UBE2S	8.61225	9.165	7.36762	4.51834	2.37432	0.00979218	-1.13016	down
gene20828	CHRNA5	1.36909	2.58076	1.51288	0.650581	0.862272	0.0458989	-1.13118	down
gene9653	VGLL2	30.0491	29.3736	26.1297	16.8355	6.55164	0.0254363	-1.13419	down
gene14991	RELT	1.33641	1.13021	1.27546	0.651282	0.373848	0.00599573	-1.13496	down
gene6416	CENPE	2.74105	3.44794	2.71035	1.18305	1.26607	3.33e-07	-1.13572	down
gene1929	CSRNP3	3.65216	2.65288	2.55401	1.38484	1.03401	0.000228437	-1.13577	down
gene16997	PLK4	7.7244	9.12647	7.3393	2.7104	3.95094	2.41e-05	-1.1361	down
gene14901	KIF18A	2.45145	2.72418	2.43994	0.713126	1.38608	0.00594779	-1.13711	down
gene21157	RTL1	16.4955	11.4673	14.2767	7.34157	4.20452	0.00310183	-1.13714	down
gene23865	PHKG2	22.5557	21.2	19.347	8.05875	9.2777	2.69e-11	-1.13716	down
gene22273	LOC102178901	63.6207	48.8102	56.6611	23.5729	22.8503	1.97e-08	-1.13783	down
gene9238	ENHO	16.9192	14.083	15.6417	8.26568	4.46504	0.00472646	-1.13934	down
gene5043	RACGAP1	16.2251	16.2949	13.7487	6.48325	6.18925	5.23e-11	-1.14007	down
gene10660	LOC102189040	3.59721	7.31101	6.99993	2.63289	2.27257	0.0259862	-1.14048	down
gene16482	KIF14	2.66993	2.61814	1.96052	1.04691	0.928798	2.04e-05	-1.14546	down
NewGene_59372	--	1.54185	1.7319	1.38445	0.438254	0.829065	0.0404092	-1.1472	down
gene7944	TLE2	2.70572	3.32428	2.70255	1.14993	1.22083	1.85e-05	-1.14963	down
gene17473	KATNB1	8.65728	8.08231	7.74148	3.26346	3.39695	4.35e-12	-1.15029	down
gene16187	FNDC10	3.70601	3.4941	3.71019	1.07808	1.90022	0.00318805	-1.1513	down
gene26753	MID1	13.4271	11.6618	10.4438	4.50137	5.1053	7.04e-10	-1.15154	down
gene25914	PLCB3	14.07	12.9589	12.2583	5.34824	5.32405	9.59e-15	-1.15307	down
gene22722	PTK7	24.9693	20.7043	21.0148	9.447	8.60374	3.23e-10	-1.15313	down
NewGene_30679	--	0.849946	0.781936	0.880182	0.25759	0.426312	0.00273367	-1.15494	down
NewGene_9924	--	4.67354	4.06637	4.23107	1.76268	1.75486	2e-10	-1.15526	down
gene14353	COL22A1	2.95331	2.49804	3.80599	1.39784	1.11204	0.000731505	-1.1554	down
NewGene_26186	--	10.7395	6.74435	6.54691	5.05251	2.84328	0.00147218	-1.15768	down
gene22272	LOC102180307	4.26065	4.44814	4.92543	2.26833	1.41229	0.0133356	-1.159	down
gene14432	TONSL	3.76701	3.40051	3.29002	1.50545	1.31364	9.17e-08	-1.16076	down
gene22281	LOC102180845	49.1349	47.7388	31.4371	24.3391	9.95649	0.0387896	-1.16172	down
NewGene_414	--	1.61124	1.57283	1.38884	0.536997	0.697093	0.000157394	-1.163	down
gene22918	COL21A1	77.8578	68.9092	77.2218	23.4374	37.2708	1.19e-05	-1.16362	down
gene12819	CKAP2	18.2773	20.4183	18.8606	7.23028	8.32108	2.77e-13	-1.16369	down
gene12931	DIAPH3	5.05519	4.90142	4.30434	1.65915	2.18518	3.74e-07	-1.16663	down
gene23445	ABCA3	1.72014	1.59814	1.48118	0.37404	0.903788	0.0189494	-1.16739	down
gene25984	CFL1	208.883	203.583	209.848	68.864	99.2257	7.32e-08	-1.16794	down
gene8471	DDA1	10.1808	9.70565	11.693	3.27881	5.22895	0.0004883	-1.17166	down
gene20671	FANCI	8.19003	6.7666	6.33116	3.01664	2.67977	1.2e-07	-1.17172	down
gene26744	FRMPD4	8.35641	7.47568	7.89853	4.70372	1.57571	0.0392785	-1.17699	down
NewGene_13247	--	1.18369	0.986893	0.829188	0.403438	0.386236	0.0151364	-1.17787	down
NewGene_32688	--	1.62985	1.55723	1.33981	0.718858	0.503278	5.53e-05	-1.18027	down
gene22275	LOC102179758	11.9891	15.0749	12.8606	5.02708	5.63558	3.18e-09	-1.18041	down
gene27537	LOC106502019	2.8712	2.09169	3.32633	1.37084	0.83218	0.0093764	-1.18075	down
gene25191	PPA1	9.44276	9.59052	8.41135	3.72132	3.57772	1.43e-08	-1.18141	down
NewGene_58715	--	0.567651	0.483196	0.569913	0.253199	0.221666	0.0314408	-1.18293	down
gene4415	ADCYAP1R1	4.21011	3.80934	4.67619	2.40232	0.932022	0.0257667	-1.18308	down
gene26146	DHCR7	10.5955	9.73854	8.84124	3.95646	3.8107	3.01e-11	-1.18504	down
gene10476	WDHD1	7.43287	7.7671	5.92443	2.79435	2.85887	5.49e-08	-1.18554	down
NewGene_9915	--	8.94655	6.43472	7.51884	3.05359	3.28221	6.93e-08	-1.18715	down
gene448	P3H2	35.3216	33.1417	31.7284	13.0103	13.4082	2.28e-20	-1.1872	down
gene2407	CTPS1	6.24957	5.89647	6.20125	2.39245	2.50646	6.9e-12	-1.18743	down
NewGene_39949	--	0.583345	0.551063	0.304456	0.190074	0.188993	0.0258925	-1.18802	down
gene12487	SAPCD2	6.45801	6.60584	5.85989	3.0472	1.94444	0.000154675	-1.18881	down
gene20082	SDK2	6.74728	6.61591	5.29627	1.50073	3.51675	0.00643987	-1.18916	down
gene11420	TBC1D8	20.5992	22.2186	18.3699	8.41102	7.85826	3.52e-12	-1.18919	down
NewGene_40145	--	0.586244	0.377661	0.46465	0.212264	0.163269	0.00494913	-1.19016	down
gene7928	LSM7	16.6354	16.762	21.7097	8.85359	5.65939	0.00302001	-1.19169	down
gene25572	VWA5A	121.078	106.355	106.453	51.642	36.1382	2.24e-06	-1.19556	down
gene4324	ADCY1	1.05776	1.05007	0.941355	0.578084	0.20954	0.0402091	-1.19783	down
gene5256	PPM1H	6.17521	4.62348	4.30938	2.06684	1.89785	4.24e-06	-1.19993	down
gene15710	GPR83	5.31313	3.23846	2.93689	1.0713	1.95766	0.0136933	-1.20039	down
gene23752	PLK1	4.79281	4.8814	4.50892	1.78832	1.94309	2.42e-15	-1.20079	down
NewGene_30402	--	1.93936	1.58079	1.47137	0.769372	0.360028	0.00960623	-1.20139	down
gene15076	LOC102184170	3.07185	2.52656	3.61197	0.752946	1.63932	0.0357494	-1.20378	down
NewGene_32702	--	0.643484	0.553512	0.474884	0.297379	0.138392	0.0218573	-1.20397	down
gene24922	CENPU	4.88094	6.3885	5.07433	1.53158	2.75289	0.00278326	-1.20801	down
NewGene_15600	--	2.87586	2.17635	1.58799	0.798424	0.806983	2.35e-05	-1.2083	down
gene23933	WBSCR17	12.4828	12.0775	9.77755	3.85983	5.12577	1.44e-07	-1.2096	down
gene19076	SMTNL2	21.0913	14.0432	19.5272	8.44814	5.75433	0.000482095	-1.21261	down
gene10799	ACTC1	1983.85	1667.25	1852.54	990.316	432.344	0.00650915	-1.21415	down
gene11994	EMILIN1	33.1319	31.7768	28.055	9.13552	15.1611	1.87e-05	-1.21553	down
gene259	LOC102179319	30.7971	33.4223	30.2368	17.7434	6.61928	0.0199143	-1.21556	down
gene15804	FAM72A	1.11232	1.2692	0.875828	0.414879	0.427987	0.00621104	-1.21569	down
gene27239	PPP2R3B	36.0465	31.6683	36.1938	15.8116	11.1186	4.1e-06	-1.21744	down
NewGene_9921	--	2.54501	1.52005	2.08851	0.864125	0.731005	0.00145553	-1.21863	down
gene25220	DNA2	2.16643	2.08263	2.05026	0.963953	0.664509	0.000213569	-1.21904	down
NewGene_71270	--	2.15478	0.985382	0.965171	0.404815	0.621638	0.0170497	-1.21914	down
gene6556	PCDH7	37.5431	33.6627	28.91	13.2296	12.9515	5.26e-12	-1.21943	down
gene17323	MVD	19.9686	11.2078	14.6318	7.35994	4.458	0.00510613	-1.21959	down
gene19842	RAB40B	3.17258	3.3898	3.56178	0.979168	1.66967	0.00157973	-1.22008	down
gene16315	RALGPS2	33.5622	28.0707	33.3012	16.8655	7.59127	0.00554124	-1.22028	down
gene28779	LOC108635465	10.1935	8.6412	10.7504	1.89345	5.82475	0.04998	-1.22043	down
gene13460	LOC108633189	6.42965	6.92344	6.71526	1.62129	3.60327	0.00781802	-1.22278	down
gene3757	NUF2	5.94532	6.45262	5.30717	1.36695	3.09198	0.0090882	-1.22279	down
gene3242	PLEKHO1	26.9075	22.4688	21.1748	9.49803	8.54699	4.15e-09	-1.22343	down
NewGene_41232	--	2.29928	2.1353	1.02307	0.834356	0.609435	0.0159878	-1.22348	down
gene6167	CENPM	3.98575	4.3987	3.58383	1.21056	1.88694	0.000846077	-1.22457	down
gene13109	SUV39H2	3.56405	3.58303	3.94903	1.48126	1.38008	2.52e-06	-1.22659	down
gene17760	PROSER3	1.18853	1.20885	1.27149	0.310199	0.638282	0.0138172	-1.22664	down
gene15979	ZBTB18	48.3342	35.1117	34.9332	20.2694	10.0385	0.0039763	-1.22766	down
NewGene_48052	--	2.19826	2.43618	1.6208	0.92553	0.681294	0.00640183	-1.22796	down
gene13515	C13H20orf96	3.44609	2.8936	2.63802	0.846736	1.14088	4.89e-05	-1.22825	down
gene8222	PRKACA	86.2148	69.7117	84.433	37.8678	23.8603	7.97e-05	-1.22903	down
NewGene_41501	--	0.700287	0.448135	0.515956	0.243881	0.185379	0.0189751	-1.23042	down
gene23373	MSLN	0.634275	0.918268	1.01523	0.382267	0.271638	0.0404479	-1.23083	down
gene8250	NACC1	9.1452	8.84074	8.2365	3.53573	3.20347	1.59e-13	-1.23213	down
gene21524	CNTN3	1.27663	0.905769	1.02466	0.458183	0.360067	0.000985965	-1.23301	down
NewGene_54454	--	0.601864	0.544481	0.654207	0.19096	0.270492	0.0288791	-1.23433	down
gene13534	TPX2	19.1549	18.6613	17.675	7.08526	7.11325	3.89e-20	-1.23492	down
gene21358	ARPP21	24.4502	18.9302	20.471	11.567	4.68093	0.0123274	-1.23498	down
NewGene_19998	--	208.928	192.264	285.978	83.9589	93.073	4.45e-06	-1.23563	down
gene5637	KCTD17	2.31327	2.80241	2.98736	1.36216	0.955066	0.000879429	-1.23674	down
gene19741	KIF18B	3.44425	4.03033	3.36639	1.30374	1.44963	6.4e-08	-1.23759	down
gene25695	ARHGAP32	14.8911	13.4262	13.3546	4.89333	5.55461	1.32e-19	-1.23821	down
gene3812	NCAPG2	6.43352	6.29347	4.74514	2.30746	2.15482	3.82e-07	-1.23871	down
gene8215	DDX39A	7.88071	6.72257	7.92675	3.07595	2.69171	2.26e-08	-1.24021	down
gene22116	LOC106503503	36.6864	33.4608	39.4577	13.3867	14.6635	4.97e-11	-1.24108	down
gene3139	IGSF3	17.2184	16.458	15.9038	8.80736	3.89013	0.00606973	-1.24339	down
gene7254	CYFIP2	5.53504	3.6588	1.646	1.03001	1.54833	0.015722	-1.2501	down
NewGene_15432	--	1.34682	1.00527	0.845462	0.58073	0.22076	0.0301028	-1.25305	down
gene23540	SLX4	5.765	5.00745	5.37815	1.90323	2.17381	3.69e-13	-1.25313	down
gene23838	KIF22	10.0313	8.63308	8.13809	4.3372	2.41226	0.00109594	-1.25361	down
gene6163	SREBF2	45.6959	41.093	39.9146	16.8729	15.161	4.64e-15	-1.25538	down
gene22059	TUBB2A	62.6918	42.8172	44.9775	20.4865	17.4948	3.85e-06	-1.25561	down
gene21528	GXYLT2	51.0569	45.1295	43.7141	15.9309	19.3667	2.2e-16	-1.25805	down
gene993	COL18A1	52.9332	53.173	49.8473	12.7011	28.7897	0.00123132	-1.25885	down
NewGene_30247	--	7.25311	5.57882	5.50915	2.71091	2.13748	6.47e-05	-1.26083	down
NewGene_35671	--	1.61518	1.27077	0.916767	0.506443	0.392229	0.00568509	-1.26151	down
NewGene_37817	--	0.532782	0.47768	0.319251	0.167034	0.165541	0.0107322	-1.26452	down
NewGene_32689	--	0.815914	0.723365	0.556435	0.223921	0.299076	0.00107176	-1.26495	down
gene26337	MAGED1	88.0173	96.5401	97.4751	37.6701	31.4696	5.04e-11	-1.26513	down
gene5380	GDF11	6.92166	5.64095	5.61588	2.1645	2.40478	5.4e-10	-1.26593	down
gene4605	IGF2BP3	10.2175	7.96546	8.51024	3.73007	2.90747	2.44e-06	-1.26865	down
NewGene_58737	--	1.29902	0.934869	2.12899	0.50972	0.698967	0.0243645	-1.26918	down
gene27988	EPPK1	0.214072	0.247952	0.312179	0.062982	0.130589	0.0458284	-1.27133	down
gene7303	CCDC69	9.44601	8.22343	8.54318	3.69502	2.85167	7.38e-08	-1.27153	down
gene16131	ACOT7	10.7004	7.73927	7.04598	2.97247	2.60624	0.000452909	-1.27205	down
gene8120	ANGPTL6	11.0827	12.8403	13.7197	3.63057	5.55607	4.46e-07	-1.27415	down
gene8157	SMARCA4	21.6885	17.6174	18.0196	7.72273	6.67952	8.18e-10	-1.27435	down
gene9232	KIF24	3.10175	2.61536	2.21446	0.961655	1.01403	3.49e-07	-1.27696	down
gene2557	STIL	4.01181	3.25425	2.94394	1.26457	1.08199	2.07e-06	-1.27923	down
NewGene_75959	--	0.680666	0.678159	0.552471	0.259365	0.197952	0.0189529	-1.28072	down
gene16922	POLE	3.95088	3.30507	3.01094	1.00079	1.55482	1.33e-05	-1.28257	down
gene16536	SMARCB1	23.6969	22.4366	22.699	7.98586	9.09335	1.38e-17	-1.28569	down
gene6613	UCHL1	16.5675	16.8356	16.9518	7.32452	5.09195	3.95e-06	-1.2887	down
gene13557	DNMT3B	2.02269	1.81824	1.92702	0.620625	0.797405	9.46e-07	-1.29431	down
gene415	XXYLT1	6.46645	6.60163	6.35739	1.9488	2.84827	7.56e-08	-1.29473	down
gene334	LOC102184282	1.26289	1.22726	0.836747	0.332212	0.474111	0.00451014	-1.29531	down
gene3867	KCNH2	5.77623	4.76089	5.83292	1.76855	2.26178	4.68e-08	-1.29925	down
NewGene_19404	--	1.17406	1.28123	1.42092	0.634644	0.330509	0.00179108	-1.29976	down
gene27711	EBP	12.9181	13.8154	11.7606	3.27195	6.18563	0.00050578	-1.30329	down
gene25254	RTKN2	0.595262	0.761942	0.392044	0.189637	0.237408	0.0166749	-1.30406	down
NewGene_38928	--	0.944491	0.619939	0.462172	0.254232	0.241124	0.0399998	-1.30485	down
gene17428	SLC6A2	1.70275	2.29611	1.65598	0.581998	0.838157	6.87e-05	-1.30563	down
gene4443	ANLN	10.0456	10.2997	8.13052	3.51242	3.36891	3.94e-11	-1.30578	down
gene21649	DNAH1	0.599994	0.559529	0.513977	0.240903	0.165545	9.4e-05	-1.30744	down
gene3691	PFDN2	5.9092	5.67563	6.97733	2.1235	2.42089	0.00020911	-1.30821	down
gene4419	LOC102180455	2.9048	3.41875	3.50454	1.10277	1.22035	2.73e-09	-1.30895	down
gene13712	MYBL2	7.62789	7.11433	7.43868	2.34543	3.07441	5.91e-10	-1.30939	down
gene12697	SKA3	2.89695	2.76338	2.37916	1.17286	0.774871	0.000371593	-1.30978	down
gene23881	ZNF668	2.26998	1.38256	2.07593	0.468252	0.933275	0.0166227	-1.30997	down
gene4946	ESPL1	3.35418	3.69465	3.21883	1.34343	1.15206	2.18e-10	-1.31128	down
gene1014	RUNX1	2.69711	2.53461	3.1147	0.993785	1.03279	1.88e-05	-1.31179	down
gene10470	DLGAP5	8.29654	9.19882	6.73792	2.86984	3.02027	9e-09	-1.31262	down
NewGene_63679	--	1.38865	0.893185	1.04068	0.429629	0.288282	0.0033505	-1.31278	down
gene17552	TPPP3	82.2262	76.1266	79.45	36.6533	20.263	0.000156895	-1.31415	down
gene9806	ANKRD6	8.16164	7.44308	8.31721	3.31375	2.45548	1.61e-07	-1.3147	down
gene22810	CDKN1A	92.7426	63.4631	67.531	26.2945	27.997	6.28e-08	-1.31582	down
gene9935	ABRACL	6.44905	6.23569	5.11422	1.34269	2.97512	0.0092871	-1.31594	down
gene19535	CDC6	5.67897	5.59138	4.99196	1.48326	2.4683	3.03e-05	-1.31652	down
gene20238	CCNB1	14.2581	12.5333	9.90048	4.76565	4.10087	1.42e-06	-1.31693	down
gene20121	CACNG4	1.5754	1.66081	1.20051	0.496808	0.571221	0.000271191	-1.31908	down
gene15851	B3GALT2	6.64674	5.92884	6.21809	2.34839	2.19573	3.96e-13	-1.32091	down
NewGene_32693	--	0.818477	1.09974	0.649648	0.41731	0.196268	0.0301645	-1.32101	down
gene7900	PDLIM4	41.0772	37.5712	44.4793	14.3583	15.4451	9.64e-14	-1.32203	down
gene15739	MYOG	121.524	95.3879	136.53	54.163	30.7549	0.000480344	-1.32521	down
gene27190	MCM2	12.3456	10.9345	10.5935	3.68651	4.48751	5.91e-13	-1.32584	down
gene16286	CENPL	2.97603	3.67601	2.88435	1.51048	0.764785	0.00576169	-1.32667	down
NewGene_35426	--	2.36395	1.66301	1.03027	0.84538	0.251603	0.0493694	-1.32806	down
gene25832	INCENP	5.76794	5.74101	5.23958	1.83299	2.19245	5.26e-12	-1.33014	down
gene12003	CENPA	6.36578	6.34063	5.39385	2.13879	2.20018	1.74e-09	-1.33021	down
gene24721	SH2D4A	1.66214	1.10694	1.29731	0.540351	0.421102	0.00178194	-1.33103	down
gene14036	ABRA	11.415	12.3173	8.08829	5.28634	2.27421	0.00849577	-1.33224	down
gene2530	RAD54L	3.19305	3.53747	2.7179	1.12876	1.13217	1.81e-07	-1.33271	down
NewGene_24700	--	3.11219	2.43904	1.72782	0.531904	1.21468	0.0147814	-1.33428	down
gene12655	BORA	1.81378	2.37297	2.38212	0.576166	1.10692	0.00196415	-1.3345	down
gene6486	GPRIN3	0.609129	0.670255	0.410579	0.204349	0.200505	0.00909187	-1.33487	down
NewGene_55761	--	0.520352	0.37764	0.558482	0.186905	0.160736	0.00248326	-1.33695	down
gene25901	PTPRCAP	2.45427	4.96893	3.83068	1.22006	1.45719	0.0142681	-1.34309	down
gene18877	ATAD5	3.01538	3.11281	2.8564	0.85022	1.29411	2.62e-07	-1.34347	down
gene25894	RCOR2	7.40067	7.03011	6.52203	3.01104	1.96604	5.35e-06	-1.34414	down
NewGene_26804	--	9.87195	5.45715	5.85511	5.14191	1.11823	0.0442712	-1.34494	down
gene21608	LRTM1	18.131	12.6644	16.1385	6.00917	5.12917	7.36e-07	-1.34657	down
gene17650	CCNE1	1.8436	2.01513	1.81063	0.725491	0.618196	6.62e-06	-1.34703	down
NewGene_73113	--	0.798816	0.83726	0.651714	0.322413	0.218261	0.000157394	-1.34775	down
gene26352	CLCN5	44.7435	43.3526	42.1352	19.5786	11.1373	3.3e-05	-1.34865	down
gene9154	LGI3	1.54497	1.15817	0.852297	0.335124	0.502852	0.00523822	-1.35007	down
gene9858	TMEM200A	8.99312	6.92574	5.13284	2.33671	2.64739	3.41e-05	-1.3501	down
NewGene_15434	--	1.7649	0.988099	1.26038	0.686664	0.265436	0.0247159	-1.35446	down
NewGene_30404	--	1.09345	0.839269	0.637172	0.470195	0.146824	0.0317874	-1.3558	down
gene14006	NCALD	42.1094	40.0564	41.0474	16.1365	13.197	6.34e-15	-1.35649	down
NewGene_32695	--	0.630043	0.55531	0.770697	0.313681	0.142368	0.0358663	-1.35836	down
gene6234	GTSE1	4.33485	4.3838	4.23467	1.29338	1.74117	5.74e-09	-1.35936	down
gene19722	FAM171A2	11.9672	9.12273	7.92908	3.29978	3.52336	2.46e-07	-1.35999	down
gene7932	LMNB2	33.3524	31.3233	31.9321	15.1853	7.37361	0.000529577	-1.36209	down
gene9073	FBXO10	6.51715	4.4795	3.73123	2.10136	1.32909	0.000951358	-1.3652	down
gene2828	LPAR3	6.54488	5.79349	5.10735	2.4996	1.56912	9.54e-05	-1.36565	down
gene20697	PRC1	12.289	12.3973	12.0166	4.36811	4.12007	2.32e-19	-1.36754	down
gene9252	FRMD3	19.1043	15.1576	14.0877	4.81035	4.68774	1.77e-08	-1.3679	down
gene4228	GPR37	3.50794	2.88894	2.46915	0.853269	1.22251	3.37e-05	-1.36848	down
NewGene_71272	--	2.43623	1.00435	0.883029	0.379893	0.508491	0.00277813	-1.36883	down
gene7338	PCYOX1L	5.29965	5.0336	7.03535	2.05824	2.00532	1.04e-05	-1.37111	down
gene2322	CLSPN	2.75657	2.71972	2.3566	1.03456	0.791836	1.53e-07	-1.37118	down
gene24612	KIF11	13.7789	14.3019	11.3965	4.86803	4.33352	3.95e-12	-1.37183	down
gene23128	NDC80	5.87991	6.49837	4.82427	2.01799	1.99284	3.18e-08	-1.3722	down
gene7801	FGFR4	20.4744	17.099	16.7643	9.35746	3.17082	0.0131087	-1.37467	down
gene2046	ZNF385B	1.91081	2.05022	1.72694	0.776601	0.47779	9.43e-05	-1.37618	down
NewGene_58759	--	2.25219	1.58733	1.49874	0.49691	0.536866	0.00263651	-1.37702	down
gene21484	CAMK1	17.9326	15.4875	17.9796	5.41615	6.44187	7.52e-13	-1.37903	down
gene5591	MCM5	12.4118	10.4006	10.3984	4.25815	3.43323	2.44e-09	-1.37971	down
NewGene_32691	--	0.944126	1.00686	0.617334	0.248995	0.346495	0.000326619	-1.38172	down
gene4251	TSPAN12	20.7444	17.8644	18.6563	8.55681	4.63844	0.000135383	-1.38214	down
NewGene_53144	--	2.15836	2.1031	1.89783	0.480809	0.951529	0.000393397	-1.38214	down
NewGene_41659	--	0.741127	0.644124	0.572735	0.292879	0.15687	0.00568087	-1.38347	down
gene14225	LOC102187875	1.41043	1.29761	1.45311	0.404862	0.558095	0.00347543	-1.38351	down
gene11240	SPG21	82.9273	58.8283	58.3354	26.5263	20.0654	6.06e-10	-1.38359	down
gene315	GPR156	1.54932	1.43934	1.30981	0.512026	0.482699	2.24e-07	-1.38518	down
gene23293	PMAIP1	1.89315	1.74624	1.85117	0.662218	0.600515	0.0051345	-1.38529	down
gene6017	TIGAR	7.66291	7.20256	5.94845	2.95681	1.82226	5.37e-05	-1.38714	down
NewGene_30787	--	11.3244	7.76808	8.08718	2.91797	1.63949	0.00131172	-1.38766	down
gene7312	MYOZ3	32.9627	24.7695	28.5746	16.0912	4.14959	0.0327324	-1.38816	down
gene10804	FMN1	2.83636	3.19029	1.30906	0.382337	0.982014	0.0303249	-1.38954	down
gene16464	ASPM	6.82833	7.16229	6.59258	2.46319	2.27987	3.72e-21	-1.39043	down
gene17755	IGFLR1	3.48365	3.62656	2.46037	0.54605	1.66198	0.037257	-1.39078	down
gene14150	TRPA1	0.337025	0.269966	0.359869	0.130731	0.091449	0.0243392	-1.39102	down
gene15584	HSPB2	19.2459	24.4684	25.9129	7.70945	8.36699	3.74e-09	-1.39163	down
NewGene_67828	--	1.01327	1.06395	0.364938	0.189395	0.269125	0.0434669	-1.39256	down
NewGene_35427	--	0.615424	0.531352	0.244912	0.212235	0.094921	0.0499026	-1.3928	down
gene23866	CCDC189	1.32056	1.54402	1.83478	0.404163	0.676001	0.00133429	-1.39456	down
gene5230	GRIP1	4.16625	3.19173	2.83649	1.81849	0.489189	0.0434165	-1.39673	down
gene21726	AMIGO3	0.877881	0.835364	1.08911	0.322976	0.317769	0.00070221	-1.3971	down
gene22121	LOC102182181	118.048	102.696	106.107	50.7159	23.7111	0.000879938	-1.39725	down
gene6138	MCHR1	0.404566	0.431542	0.503745	0.184135	0.121286	0.0452191	-1.39745	down
gene9382	SMC2	10.1238	11.6935	9.25291	3.16186	3.96366	1.43e-11	-1.40012	down
gene5528	PARPBP	3.52627	4.13399	3.66282	1.22651	0.650435	0.00191417	-1.40172	down
gene10774	BUB1B	8.28539	9.11399	7.14479	3.02035	2.5745	2.87e-10	-1.40308	down
NewGene_18324	--	0.931813	1.52031	0.98759	0.454422	0.326677	0.0181241	-1.40383	down
NewGene_40153	--	0.361639	0.454327	0.420702	0.162049	0.113291	0.0214922	-1.40556	down
gene10758	KNL1	6.46661	7.05491	5.76464	1.86138	2.54406	2.18e-10	-1.40713	down
NewGene_13424	--	3.16366	3.41024	3.85826	0.745599	1.08559	0.000566363	-1.4075	down
gene21023	MIS18BP1	7.72323	9.27233	6.54725	2.87856	2.47351	3.22e-08	-1.40754	down
NewGene_71277	--	1.76401	0.860839	0.625009	0.242264	0.574611	0.0484785	-1.40794	down
gene7796	MXD3	8.73235	9.37824	8.13257	3.0042	3.0395	3.68e-11	-1.4102	down
gene21552	KBTBD8	3.30322	2.82457	2.29021	1.11016	0.794036	1.95e-05	-1.4113	down
gene5578	SYN3	0.901353	0.636598	0.787076	0.258966	0.26573	0.00108499	-1.41219	down
gene7227	GABRB2	0.340063	0.394145	0.19341	0.128663	0.078217	0.0357788	-1.41468	down
gene16975	TRPC3	2.96948	3.78593	3.17014	0.740126	1.30254	2.37e-05	-1.41571	down
gene5066	TUBA1A	456.962	412.539	393.709	145.677	139.441	1.19e-23	-1.4199	down
NewGene_73101	--	3.20097	2.87166	3.63087	1.7062	0.669203	0.000605014	-1.42415	down
gene12005	KCNK3	3.18378	2.1965	1.39504	0.89238	0.615607	0.0071828	-1.42438	down
gene4796	KCNC2	1.95693	1.4832	1.00686	0.455417	0.511495	0.000498511	-1.42555	down
gene20895	LOXL1	16.5106	16.4638	16.6092	2.56563	8.83469	0.0153616	-1.42566	down
gene11323	KCNN2	1.24219	1.05608	1.55284	0.200277	0.673153	0.0404696	-1.42684	down
gene10493	DUOXA2	0.884801	0.99368	0.679959	0.268769	0.295206	0.0217056	-1.427	down
gene23297	CDH20	1.92366	2.58589	2.34139	0.842301	0.690949	5.37e-06	-1.42865	down
gene6031	RHNO1	5.22304	4.01347	4.29931	1.94848	1.06811	0.00110501	-1.43075	down
NewGene_30458	--	1.56979	1.22428	1.42463	0.319403	0.545277	1.06e-05	-1.43143	down
NewGene_40767	--	1.72049	0.804649	1.00775	0.400974	0.385608	0.000388972	-1.43199	down
NewGene_15753	--	0.805927	0.497722	0.944534	0.194186	0.308794	0.0352817	-1.43206	down
gene22124	LOC106503498	11.7705	10.6115	11.1381	1.5426	6.0369	0.0310143	-1.43284	down
gene22674	RCAN2	9.66692	9.05224	9.08987	3.6694	2.5333	3.69e-08	-1.43574	down
gene26316	KIF4A	4.89596	4.59359	4.176	1.42732	1.62245	1.9e-14	-1.43659	down
gene21572	LOC102181343	7.80881	9.39801	3.73277	1.51541	3.13552	0.0426744	-1.43884	down
gene18754	PRR11	5.16807	9.34507	5.83509	1.61302	2.72743	0.000897154	-1.4392	down
gene6510	NCAPG	10.8167	10.6601	7.52733	3.50397	2.9245	2.06e-07	-1.43936	down
gene16395	CENPF	9.45711	10.107	8.75863	3.00099	3.3021	1.38e-23	-1.4422	down
gene7284	GRIA1	0.9319	1.78313	1.47772	0.508401	0.418574	0.00141263	-1.44251	down
gene5042	ASIC1	0.245335	0.312428	0.39515	0.079682	0.132062	0.0389751	-1.44287	down
NewGene_11820	--	0.863754	0.520079	0.498427	0.334618	0.093795	0.0376739	-1.44319	down
NewGene_67835	--	2.84374	2.05045	2.14347	0.433312	0.55357	1.63e-06	-1.44468	down
NewGene_40761	--	1.71052	0.949413	0.991223	0.348667	0.459242	0.00222911	-1.44596	down
gene23075	CDH2	5.98522	7.31093	5.616	1.97789	2.21629	1.43e-11	-1.44701	down
NewGene_70601	--	1.2725	1.05605	0.679056	0.426729	0.214401	0.0258295	-1.44719	down
gene1115	PAX7	26.6795	23.6268	22.5423	12.2525	3.69218	0.0127179	-1.44878	down
gene9197	CDCA2	5.67488	6.8569	5.55982	2.09213	1.91239	5.71e-11	-1.4488	down
gene107	RBM11	1.83681	1.13305	0.749272	0.367383	0.389985	0.0200352	-1.45038	down
gene25943	SNX15	4.99103	4.96399	5.3074	1.06582	2.32786	0.00123132	-1.45088	down
NewGene_40139	--	1.51108	0.670896	1.05678	0.29663	0.413829	1.05e-05	-1.45254	down
gene28250	LOC102188023	1.86741	1.44846	1.49065	0.461162	0.592777	1.76e-05	-1.45484	down
gene542	LAMP3	0.589097	0.326912	0.471492	0.156173	0.126502	0.0142681	-1.4551	down
NewGene_19314	--	1.12378	0.757217	1.3704	0.269288	0.18606	0.0253307	-1.45754	down
gene22117	LOC102181348	11.0886	10.321	9.95842	3.7689	3.11201	1.4e-12	-1.45889	down
gene22278	LOC106501755	184.377	150.624	127.878	62.5053	38.486	1.17e-05	-1.4608	down
NewGene_40043	--	0.46458	0.384959	0.58801	0.149605	0.163986	0.00808928	-1.46261	down
gene19773	MYL4	426.799	286.398	287.619	164.846	51.8478	0.0133398	-1.46343	down
gene27104	MUM1L1	41.8733	36.5002	30.4892	13.722	9.45722	2.69e-07	-1.46352	down
gene8700	PBK	4.36686	4.45053	2.88078	1.05609	1.4971	0.000119251	-1.46415	down
NewGene_40776	--	0.733943	0.375454	0.553705	0.172432	0.191275	0.000472538	-1.46468	down
NewGene_36124	--	2.25641	1.26065	1.8356	0.809828	0.384311	0.00430977	-1.46513	down
NewGene_39527	--	1.41387	1.48831	2.18042	0.517708	0.477095	4.89e-05	-1.46562	down
NewGene_49955	--	0.619349	0.673874	0.492013	0.262901	0.123759	0.00656672	-1.46601	down
gene2622	LRP8	1.08264	0.983356	0.751201	0.329591	0.275658	8.43e-06	-1.46611	down
gene2825	SSX2IP	10.5801	9.43342	10.0866	3.76586	2.97432	2.9e-14	-1.46619	down
gene1917	KCNH7	2.44051	2.25186	1.57842	1.03178	0.317475	0.0264701	-1.46941	down
gene1783	NCKAP5	8.08435	6.65362	6.15174	1.83839	2.72968	4.24e-08	-1.47053	down
gene6847	CXCL10	1.16701	2.39851	1.26657	0.647199	0.385556	0.0493337	-1.47149	down
NewGene_41859	--	0.716773	0.577359	0.488425	0.148179	0.238657	0.00637399	-1.47527	down
gene5060	TROAP	3.50251	3.1824	3.38608	1.08113	1.04477	4.51e-10	-1.47653	down
gene12224	NR6A1	1.50716	1.43527	1.19986	0.290374	0.550073	0.00018111	-1.47765	down
gene23447	CCNF	5.14402	6.06998	5.06987	1.89575	1.63422	3.01e-11	-1.4782	down
gene19687	BRCA1	4.89798	4.82412	4.9764	1.74319	1.36755	7.41e-13	-1.48183	down
gene22269	LOC102178319	30.4962	38.0914	45.9091	5.99715	19.0065	0.010651	-1.48598	down
gene19713	ASB16	4.98537	3.42085	3.91017	1.62989	1.00654	0.000157987	-1.49032	down
NewGene_65459	--	1.02925	1.29347	0.549984	0.219914	0.327729	0.0449444	-1.49142	down
gene17460	CX3CL1	2.75543	3.28201	3.40634	0.711832	1.32452	0.000103881	-1.49196	down
gene16783	CIT	5.84091	6.034	5.26941	1.7998	1.87355	5.24e-22	-1.49531	down
NewGene_35425	--	2.22738	1.6245	0.794445	0.573266	0.398442	0.00474567	-1.49654	down
NewGene_24722	--	2.01084	1.61091	1.95382	0.531354	0.903878	0.0109829	-1.49673	down
gene1001	LSS	7.49963	6.21513	5.32996	2.56125	1.54325	2.06e-05	-1.49701	down
gene20021	SMIM5	4.45843	3.52656	4.70295	1.70704	0.942533	0.000151699	-1.49803	down
gene6632	GABRG1	5.62311	4.2783	4.00582	1.40536	1.565	5.72e-09	-1.49831	down
gene24585	HELLS	6.17266	7.96557	5.68629	1.99249	2.24826	5.01e-09	-1.49933	down
gene13357	EBF4	5.16086	7.86698	8.1976	2.46717	1.93383	2.39e-05	-1.50049	down
gene2044	CCDC141	13.5866	12.4732	11.8076	4.88817	3.15987	8.86e-08	-1.50123	down
gene3224	LOC102173518	75.2377	54.3931	65.7496	17.644	24.1724	3.16e-08	-1.50134	down
NewGene_11816	--	0.848505	0.479938	0.481923	0.126409	0.240975	0.0440146	-1.50321	down
NewGene_26213	--	3.77774	2.71028	2.20992	1.20173	0.594027	0.00474567	-1.5045	down
gene10043	FBXO5	5.84666	6.2812	5.07641	2.00289	1.4896	2.72e-07	-1.50469	down
gene26922	LOC102186467	0.822203	0.648615	0.558013	0.188988	0.232241	0.0101105	-1.50538	down
gene1114	KLHDC7A	0.704678	0.305257	0.374776	0.202242	0.086999	0.043137	-1.50766	down
gene26878	STK26	23.9974	23.2462	19.2183	8.23949	5.80382	9.31e-09	-1.50991	down
gene14545	FAM111B	5.01631	4.03743	2.02185	1.48629	0.82211	0.00886086	-1.51198	down
gene17403	SHCBP1	6.4825	6.61541	5.62886	2.2726	1.67322	2.93e-08	-1.51372	down
gene26808	IGSF1	22.8968	19.487	24.0325	10.4658	3.45332	0.0059463	-1.51464	down
gene23675	SYT17	6.25721	5.89708	5.32123	1.91867	1.75556	2.02e-14	-1.51543	down
gene6080	TRIOBP	0.876438	0.829247	0.889006	0.267261	0.28	6.72e-07	-1.51677	down
gene22271	LOC102180587	128.388	138.9	150.027	55.0502	32.5665	2.84e-06	-1.51922	down
gene22099	LOC102186918	21.8556	22.3145	17.1819	7.01063	5.87031	1.27e-09	-1.52176	down
gene6572	C6H4orf19	0.935764	1.10288	0.68117	0.246279	0.314885	0.0069614	-1.52211	down
gene21513	LRRN1	35.5942	31.5317	29.5123	14.8321	5.29494	0.00277877	-1.52219	down
NewGene_40758	--	9.54621	4.09156	6.0435	2.24814	1.8183	0.000361726	-1.52257	down
gene3015	PSRC1	4.66171	4.84853	5.73581	1.15498	2.06294	6.39e-05	-1.52446	down
gene10740	NUSAP1	21.088	22.4611	19.7302	6.61369	6.67928	1.88e-24	-1.52473	down
gene18377	LOC102168713	3.71451	2.53367	2.25652	1.01509	0.725312	9.27e-05	-1.52961	down
NewGene_67834	--	2.04135	1.45199	1.45163	0.430529	0.610836	6.99e-06	-1.52979	down
gene2601	ORC1	2.8321	3.56857	2.9753	0.868748	1.0873	2.76e-08	-1.53507	down
gene10483	CDKN3	4.13695	4.68371	4.09762	0.601894	2.13149	0.0085242	-1.53521	down
NewGene_33159	--	1.54496	1.12141	0.90121	0.380695	0.357986	4.16e-05	-1.53641	down
gene20280	DEPDC1B	1.67099	1.6851	1.74155	0.740114	0.31445	0.00595646	-1.53645	down
NewGene_54171	--	1.13926	0.997673	0.878463	0.156812	0.449728	0.0085242	-1.53686	down
NewGene_30453	--	2.591	2.18312	2.01159	1.0235	0.550296	5.35e-13	-1.53744	down
NewGene_70070	--	2.61623	2.98145	1.31675	0.622904	0.811772	0.00293426	-1.53754	down
gene10253	C10H14orf1	8.92649	8.94408	7.78042	2.35769	3.0203	3.16e-10	-1.53868	down
gene7866	LMNB1	22.711	19.4215	18.541	5.88049	6.74217	1.38e-18	-1.53902	down
gene13501	FAM110A	3.25202	2.7455	2.42153	0.910962	0.795199	3.95e-05	-1.5401	down
NewGene_42644	--	0.9699	0.745615	0.603803	0.202118	0.253898	0.0213196	-1.54417	down
gene18035	CEACAM20	1.01861	0.907828	1.43493	0.187577	0.503698	0.0320979	-1.54451	down
gene11321	TRIM36	5.14373	2.68567	4.48573	1.20062	1.32125	0.000103436	-1.54501	down
gene16948	GRIA2	1.0635	0.894074	0.496858	0.326576	0.180662	0.00908534	-1.54554	down
NewGene_57807	--	6.26054	5.59662	4.66864	1.87174	1.49827	1.1e-06	-1.54577	down
gene3519	IQGAP3	3.1979	3.3651	3.2815	0.809928	1.23086	3.28e-09	-1.54585	down
NewGene_15435	--	2.37735	2.11706	2.17518	1.1959	0.281727	0.0062666	-1.54652	down
gene4658	ETV1	8.68982	7.88078	7.26328	1.93284	2.99734	2.77e-09	-1.5471	down
gene19540	TOP2A	37.3126	37.1202	32.6783	10.3264	11.7782	4.47e-27	-1.5513	down
gene16838	KNTC1	8.28185	7.82457	6.81093	2.19528	2.52776	2.77e-19	-1.5528	down
gene2457	CDC20	9.90197	10.8627	10.4238	3.43442	2.98538	4.52e-14	-1.5528	down
gene24279	MKI67	13.0357	13.1464	11.7602	3.8217	3.98292	7.79e-34	-1.55534	down
gene24948	NEIL3	2.46926	2.10146	2.05712	0.797496	0.554344	3.3e-05	-1.55627	down
gene2869	LOC102181554	2.01873	1.55955	1.3234	0.730014	0.261652	0.0213478	-1.55648	down
gene22127	LOC102183743	169.503	160.259	160.598	38.7642	62.0757	5.84e-10	-1.56226	down
NewGene_68616	--	1.05823	0.723229	0.730061	0.350902	0.257408	0.00214438	-1.56379	down
gene25312	GNG4	4.88656	4.38575	4.26608	0.920367	1.85821	3e-05	-1.56462	down
gene19880	NOTUM	2.01119	1.50567	1.92411	0.785842	0.311777	0.0120121	-1.56594	down
NewGene_56381	--	1.54199	0.422515	1.317	0.372666	0.294468	0.0457963	-1.56602	down
NewGene_23112	--	4.01821	2.62925	3.89496	1.6316	0.517675	0.0193282	-1.56785	down
NewGene_33103	--	1.38957	1.01667	1.60863	0.657891	0.149341	0.0442869	-1.57012	down
gene27162	HMGB3	9.47776	7.67736	7.88547	2.82407	2.25568	2.86e-09	-1.57252	down
NewGene_32717	--	0.647428	0.499631	0.475555	0.189346	0.138165	0.000386944	-1.57307	down
gene10364	PLEKHH1	1.70617	1.65093	1.51207	0.417595	0.566042	7.21e-10	-1.57366	down
gene16425	NEK2	5.22661	5.47323	4.57504	1.63167	1.45936	3.54e-11	-1.57401	down
NewGene_22447	--	3.58123	4.17435	2.85159	1.20912	0.9304	2.84e-07	-1.57738	down
gene4176	CPA5	5.04502	4.43143	3.40414	2.07207	0.481672	0.0434839	-1.57893	down
gene25284	RET	21.8799	14.912	15.7267	7.36203	3.13759	0.000804572	-1.58264	down
gene16422	DTL	6.23345	6.09253	5.53488	1.13973	2.48635	6.38e-05	-1.58326	down
gene15466	NECTIN1	7.85496	7.99885	7.23846	2.40407	2.24939	2.8e-24	-1.58369	down
gene21647	PHF7	2.44453	2.42554	1.68149	0.904781	0.402962	0.00463503	-1.58496	down
gene5192	MYRFL	0.326784	0.308216	0.439093	0.129778	0.083722	0.0293622	-1.58565	down
gene10553	SCG3	7.85127	8.67915	6.84006	2.5239	2.06995	4.15e-10	-1.58613	down
gene16593	MTFP1	1.72697	0.984053	1.48445	0.354057	0.490606	0.0125731	-1.58639	down
NewGene_7539	--	0.47639	0.569333	0.263783	0.14201	0.11692	0.0435488	-1.5864	down
gene8703	ESCO2	2.78734	2.20984	1.84107	0.626432	0.741116	1.26e-06	-1.58735	down
NewGene_43530	--	0.411827	0.445959	0.390507	0.066414	0.182882	0.0281755	-1.58749	down
gene1369	FNDC5	42.0344	34.3959	32.9924	15.0338	6.84349	0.000178914	-1.58822	down
gene10637	FBXL22	8.35887	5.29882	6.63994	3.13043	0.902646	0.0211556	-1.58865	down
gene14147	KCNB2	1.7287	0.752172	0.887132	0.302044	0.372387	0.00405793	-1.58928	down
gene7990	CHAF1A	5.03012	5.15382	4.39994	1.32731	1.60293	1.29e-14	-1.58968	down
gene3503	MEX3A	6.32557	5.79218	5.58559	1.72641	1.81886	3.34e-25	-1.59326	down
NewGene_36736	--	0.906637	0.604694	0.396673	0.148058	0.2301	0.016845	-1.59422	down
gene19758	RDM1	1.33876	1.51718	1.50797	0.354241	0.496483	0.00292401	-1.59599	down
NewGene_15433	--	0.797841	0.572721	0.597227	0.270136	0.118213	0.00165541	-1.59739	down
gene7022	TACC3	7.75997	7.91323	7.35133	2.54795	2.04251	7.19e-13	-1.59904	down
NewGene_67953	--	1.11997	0.642252	0.703803	0.431782	0.095889	0.0463583	-1.59969	down
gene450	TP63	7.09505	4.87315	5.24382	2.54772	1.31566	0.000707173	-1.60171	down
gene22874	KIFC1	8.21727	6.98735	6.74916	2.95605	1.89777	1.22e-08	-1.60341	down
gene6729	EPHA5	1.94029	2.37045	1.81313	0.835843	0.37015	0.000666582	-1.60532	down
gene18267	SHANK1	0.305095	0.243054	0.300261	0.098182	0.068609	0.00050578	-1.60547	down
gene15482	LOC108637680	18.9555	23.5073	20.2069	4.06776	8.44955	2.38e-05	-1.60669	down
NewGene_13169	--	1.03628	0.788826	0.634119	0.300061	0.184562	0.00141968	-1.60832	down
gene1078	SGO1	3.6446	4.17206	3.82909	1.29486	0.998935	1.03e-10	-1.6141	down
gene22765	TREM2	2.57897	1.86807	1.35274	0.328953	0.808278	0.0303892	-1.61436	down
gene88	CHODL	20.1738	20.6815	17.4075	6.20254	5.26092	1.13e-16	-1.61619	down
NewGene_54174	--	0.659623	0.379523	0.271111	0.093693	0.163406	0.00519457	-1.61717	down
gene22115	LOC102181083	6.23953	6.92836	6.06195	0.82112	2.97542	0.0272657	-1.61979	down
NewGene_8531	--	0.36705	0.332062	0.241591	0.06718	0.115466	0.0189016	-1.62105	down
gene19825	KPNA2	40.1039	40.9902	36.1908	12.4872	10.5084	3.82e-19	-1.62141	down
gene24047	NAT16	0.448855	0.464976	0.495133	0.108185	0.166416	0.00702634	-1.62186	down
gene23585	ABAT	3.20996	3.62117	2.83445	1.22962	0.678328	5.98e-06	-1.62187	down
NewGene_35424	--	2.24506	1.35038	0.754132	0.483074	0.323102	0.0151936	-1.62191	down
NewGene_40762	--	1.60203	0.76554	1.05879	0.340486	0.299607	0.000103719	-1.62594	down
gene13295	PRND	19.5457	16.5575	19.7817	4.98575	5.96315	5.65e-17	-1.62805	down
gene6156	CSDC2	3.45813	3.95616	4.46397	1.31523	1.0011	1.4e-07	-1.62954	down
gene4486	ASZ1	0.621354	0.794108	0.685085	0.187604	0.217995	0.00548805	-1.62961	down
NewGene_13089	--	1.03944	0.74058	1.01524	0.414958	0.128357	0.0319463	-1.63013	down
NewGene_30457	--	4.4704	3.12499	3.2375	1.0047	0.961654	1.05e-14	-1.63043	down
gene19340	MYO15A	1.7024	1.84518	2.08943	0.654821	0.441529	8.63e-08	-1.63337	down
gene12513	FAM155A	1.71892	1.57486	1.5472	0.369105	0.624624	8.29e-07	-1.63482	down
NewGene_3591	--	0.795723	0.668658	0.677836	0.166036	0.248564	0.00114185	-1.63565	down
NewGene_19977	--	2.76555	2.06071	1.60436	1.00966	0.789697	1.18e-05	-1.63682	down
gene16852	CDK2AP1	38.7225	35.0033	32.7093	10.3751	10.2966	6.39e-25	-1.6371	down
NewGene_55764	--	1.35288	0.732129	0.990897	0.263712	0.288479	0.000252161	-1.63996	down
gene10605	CCNB2	6.18372	3.77628	3.37229	1.31891	1.2533	0.000148031	-1.64225	down
NewGene_69622	--	1.08283	1.31385	0.991544	0.150648	0.492746	0.0424451	-1.64233	down
gene4177	LOC102182474	5.43181	4.68828	4.4852	1.96776	0.830093	0.00114185	-1.6425	down
gene20176	STC2	3.67202	2.69525	3.10702	1.31362	0.504251	0.00212327	-1.64317	down
gene11176	KIF23	7.78799	9.54185	7.37079	2.29624	2.47649	6.76e-15	-1.64477	down
gene19952	BIRC5	7.43072	7.52681	5.2507	2.01433	1.87465	1.92e-09	-1.64518	down
gene11350	BUB1	7.26423	7.73028	6.67521	1.96357	2.17755	2.32e-23	-1.64536	down
NewGene_30451	--	4.79708	3.95282	3.87488	0.94404	1.44345	2.18e-10	-1.64627	down
gene9571	TTK	6.92126	6.5845	5.24233	1.89383	1.7156	9.64e-14	-1.64778	down
gene2347	CDCA8	6.73304	7.37183	5.32137	2.17096	1.5544	1.8e-07	-1.64933	down
gene22535	ATP6V1G2	1.4442	1.21109	1.40914	0.190343	0.585605	0.0235849	-1.65399	down
NewGene_54494	--	0.888643	0.885467	0.705541	0.237445	0.233944	7.77e-06	-1.6563	down
gene13170	BFSP1	0.458812	0.454674	0.302158	0.119755	0.115014	0.0211581	-1.65677	down
gene17311	SLC7A5	7.86842	5.35269	3.56898	1.45247	1.75747	7.29e-05	-1.65812	down
gene4503	NRCAM	7.14389	6.61336	6.10691	2.55942	1.15806	0.00010522	-1.65824	down
NewGene_62062	--	2.36796	1.75994	1.99461	0.806502	0.533513	2.47e-09	-1.66238	down
gene3108	SYT6	1.17717	1.04618	1.08511	0.462408	0.159313	0.00928545	-1.6624	down
gene18173	CA11	10.6122	11.1645	9.61222	2.89363	2.9212	9.68e-21	-1.66786	down
gene27220	SERPIND1	0.843389	0.712638	0.712118	0.264338	0.165488	0.000837811	-1.66828	down
gene27083	TMSB15B	10.506	7.1066	7.14928	2.92311	1.75701	0.000364137	-1.66959	down
NewGene_15811	--	0.878563	0.663008	0.780771	0.306861	0.130846	0.00046349	-1.66987	down
gene28491	ARHGAP36	224.437	155.826	164.93	80.3067	21.856	0.00694152	-1.67107	down
gene22856	HMGA1	8.66981	7.76786	8.84723	2.29562	2.50148	2.48e-16	-1.67192	down
gene13028	MASTL	3.12628	3.15198	2.29522	0.750352	0.870292	3.02e-09	-1.67423	down
gene10575	UNC13C	1.78078	1.47086	1.2172	0.457052	0.383512	1.32e-08	-1.67783	down
gene17328	CDT1	5.56384	4.98158	5.53827	1.13013	1.91324	2.76e-07	-1.67881	down
NewGene_58832	--	6.25246	6.27053	5.84399	2.56344	1.32535	2.22e-07	-1.67916	down
NewGene_76128	--	0.262813	0.253256	0.222457	0.072733	0.040665	0.0234029	-1.68031	down
gene14774	RAPSN	36.5605	32.0748	30.2864	12.417	6.08258	1.81e-05	-1.68148	down
NewGene_39517	--	3.10361	2.05597	2.45022	1.00433	0.52302	0.00123725	-1.6824	down
NewGene_28470	--	0.288465	0.334157	0.345754	0.123715	0.058899	0.0112304	-1.68458	down
gene3923	SSPO	0.665614	0.594264	0.699404	0.13103	0.23812	3.9e-06	-1.68508	down
gene1057	COLQ	12.6709	9.02983	11.7449	3.90014	2.33918	2.03e-06	-1.68943	down
NewGene_63486	--	0.693872	0.764432	0.303606	0.179886	0.145479	0.00568509	-1.69049	down
gene22130	LOC106501778	202.389	168.19	168.248	29.9858	71.6138	4.92e-05	-1.69082	down
gene22114	LOC102184572	100.153	91.0735	106.924	33.128	22.3351	5.18e-10	-1.69332	down
gene22634	PKHD1	1.01305	0.521893	0.817609	0.318222	0.114719	0.00809001	-1.70043	down
NewGene_73647	--	1.37668	2.44348	1.49689	0.468868	0.520753	3.93e-05	-1.70052	down
gene8455	NWD1	0.233496	0.263535	0.232289	0.103981	0.028274	0.0432096	-1.70154	down
NewGene_73227	--	0.738837	0.415059	0.561852	0.206905	0.107165	0.00336131	-1.7055	down
gene11708	BCL11A	0.42183	0.611439	0.593005	0.058502	0.22972	0.0249422	-1.70576	down
NewGene_58742	--	1.26722	0.611626	0.965561	0.102655	0.401972	0.0342593	-1.70581	down
gene15567	NCAM1	65.1917	49.4273	61.2981	18.7922	13.8375	7.93e-11	-1.7068	down
gene23173	TUBB6	66.3685	57.8296	54.5058	15.3262	17.7472	2.76e-24	-1.70836	down
gene25951	TM7SF2	10.3844	9.96258	8.08515	3.4706	1.7506	3.69e-05	-1.70848	down
gene17243	CENPN	4.67399	5.46536	3.82485	1.54091	1.02371	3.5e-06	-1.70933	down
gene23470	PKMYT1	0.918717	0.70054	0.671123	0.115047	0.310394	0.0187894	-1.71059	down
gene913	FAM3B	1.02632	0.713632	0.868162	0.363391	0.1122	0.0265997	-1.71176	down
gene21006	LRFN5	5.77732	5.65994	4.44239	2.15455	0.702026	0.00330432	-1.71209	down
NewGene_32696	--	0.720337	0.762195	0.556026	0.25627	0.114975	0.000708493	-1.71313	down
gene27021	CAPN6	467.506	365.399	414.421	135.37	92.8621	1.05e-10	-1.71841	down
NewGene_42951	--	1.15912	0.609219	0.644756	0.252236	0.153656	0.0206992	-1.72054	down
gene27350	KIF21B	4.60238	3.92677	3.73029	0.951438	1.29531	1.95e-13	-1.72289	down
NewGene_35431	--	0.582647	0.598625	0.325099	0.182642	0.084905	0.0019863	-1.72374	down
gene9999	LOC108636739	0.55972	1.05054	1.27389	0.218723	0.277882	0.046403	-1.72445	down
NewGene_1437	--	3.89453	2.95647	2.47402	1.38174	0.292568	0.0243006	-1.72956	down
NewGene_41947	--	1.53351	0.889863	0.821228	0.304024	0.277642	0.0029467	-1.72993	down
gene19090	FAM64A	6.36237	5.51168	5.24649	1.69167	1.40222	2.2e-10	-1.7323	down
gene5068	LOC102178700	467.107	471.139	430.799	123.167	125.73	1.14e-51	-1.73326	down
gene23239	SKA1	4.72565	3.47341	2.46595	0.801367	1.12604	0.000151047	-1.73642	down
NewGene_30460	--	2.40435	2.08592	1.65907	0.598698	0.433602	1.84e-09	-1.73701	down
NewGene_15512	--	1.59262	0.845286	0.817524	0.232851	0.304568	2.3e-06	-1.73817	down
NewGene_1052	--	0.833882	0.928817	0.680294	0.19677	0.225685	0.0131829	-1.74074	down
gene12072	GEN1	3.3137	4.64715	3.63568	0.937197	1.1543	1.84e-09	-1.7415	down
NewGene_1444	--	1.54473	1.29333	0.525197	0.425968	0.222149	0.0189364	-1.74411	down
gene3234	LOC102171944	46.3843	40.9405	42.6642	9.08373	14.4494	1.41e-10	-1.74444	down
gene14307	SQLE	19.5738	15.6203	11.2647	4.29616	4.03289	7.15e-09	-1.7481	down
gene9065	MELK	3.25708	2.72103	2.88456	0.683428	0.88419	6.06e-10	-1.75735	down
gene26282	CITED1	13.7201	7.54508	12.6524	4.1783	2.11776	7.84e-05	-1.7574	down
gene26873	HS6ST2	26.2063	19.4965	23.1307	9.14553	3.03845	0.00109756	-1.75773	down
NewGene_28458	--	2.90729	2.16937	3.13382	1.12339	0.498512	0.000103642	-1.75899	down
gene13944	CCNE2	2.6246	3.20622	2.3079	0.736273	0.712022	7.08e-09	-1.7597	down
gene7182	VCAN	161.981	173.931	150.502	36.7124	50.2429	2.74e-21	-1.76232	down
gene3276	MLLT11	25.5425	30.755	26.853	9.45414	5.15307	6.44e-07	-1.76297	down
NewGene_34083	--	0.338579	0.414915	0.30494	0.121805	0.060392	0.00863644	-1.76473	down
NewGene_3852	--	2.418	1.23961	1.77151	0.619685	0.337886	0.000214342	-1.76828	down
gene10215	NRXN3	0.513378	0.457436	0.456084	0.135014	0.040357	0.0132848	-1.77101	down
NewGene_32237	--	9.55373	8.19253	8.75976	4.13606	1.2882	0.000445395	-1.77157	down
gene16510	LOC102168445	0.329876	0.62385	0.420076	0.153492	0.088092	0.00636869	-1.77232	down
gene13833	BCAS4	9.16223	8.87245	9.52377	2.37616	2.47003	3.99e-16	-1.77481	down
gene13771	UBE2C	7.5211	8.69232	7.85339	1.4773	2.76492	6.37e-06	-1.77537	down
NewGene_73624	--	0.576111	0.411347	0.437677	0.122113	0.126095	1.19e-05	-1.77708	down
gene21471	FANCD2	5.87411	5.34655	4.55744	1.26803	1.46862	3.7e-18	-1.77897	down
gene10271	PGF	6.67163	4.75387	3.9344	1.54529	1.12841	8.77e-06	-1.78364	down
gene24601	CEP55	2.88691	3.03581	2.32413	0.721856	0.686025	1.29e-09	-1.78433	down
gene5682	FAR2	2.04056	2.69858	1.88299	0.351332	0.815088	0.000305614	-1.78485	down
NewGene_9918	--	1.72105	1.28678	1.1728	0.437069	0.289227	6.16e-05	-1.78716	down
gene8227	PALM3	0.604462	0.424234	0.464073	0.116846	0.131555	0.00391504	-1.788	down
gene26996	AGTR2	15.9413	21.7102	16.4403	6.0351	3.33037	2.83e-06	-1.78879	down
gene5795	GRIN2B	2.28605	2.17597	1.53742	0.637527	0.403008	2.1e-06	-1.79001	down
gene16526	TNNT2	26.5346	15.1141	22.9725	6.22336	4.98059	3.22e-07	-1.7904	down
NewGene_15884	--	1.60403	1.30055	2.01254	0.632523	0.179721	0.00654409	-1.79203	down
NewGene_58645	--	2.77816	2.34779	2.18607	0.957329	0.157667	0.041944	-1.79308	down
gene21463	KIF15	4.59556	5.45646	4.23814	1.31875	1.16144	6.28e-15	-1.79374	down
gene19651	PSMC3IP	3.11617	2.02817	2.27276	0.307346	0.973124	0.00766094	-1.79645	down
gene20037	HN1	50.8783	46.3831	36.7438	14.1866	8.99143	9.27e-09	-1.79683	down
NewGene_11974	--	0.698439	0.353749	0.674521	0.210187	0.084564	0.0254104	-1.79709	down
gene14807	MAPK8IP1	13.6508	11.6801	9.13942	3.65323	2.29083	1.24e-07	-1.80079	down
gene22524	TCF19	4.50361	4.43221	4.09199	1.0722	1.17492	5.03e-16	-1.8031	down
NewGene_61372	--	0.788825	1.17276	0.679828	0.295294	0.159514	0.00103203	-1.80415	down
NewGene_62834	--	0.865151	0.719622	0.579636	0.281348	0.088289	0.00431458	-1.80415	down
NewGene_50077	--	2.3828	2.55194	1.75136	1.06156	0.296516	0.00100034	-1.80941	down
gene25520	PTPN5	0.611118	0.396337	0.321692	0.110361	0.115748	0.00775916	-1.81046	down
NewGene_33345	--	0.538611	0.513005	0.248396	0.134597	0.083135	0.0216314	-1.81063	down
gene15777	CNTN2	3.47431	2.772	2.01471	0.405425	1.04276	0.000288595	-1.81134	down
gene10741	OIP5	1.64319	1.49221	1.16253	0.397395	0.338367	8.01e-05	-1.81223	down
gene18502	PTPRH	0.258937	0.310528	0.206267	0.062409	0.070186	0.00995642	-1.81255	down
gene18925	SPAG5	5.22307	5.58096	5.1993	1.37097	1.37814	7.64e-27	-1.81415	down
NewGene_40654	--	2.14599	1.92506	2.39178	0.854358	0.23974	0.00734703	-1.81469	down
NewGene_8186	--	0.670641	0.58106	0.724867	0.173882	0.163009	1.76e-06	-1.81802	down
gene9589	SNAP91	17.6873	15.2668	14.9296	5.24299	2.9008	7.89e-08	-1.81905	down
gene1226	AUNIP	0.774426	0.807512	0.403024	0.214072	0.11505	0.0415318	-1.81966	down
gene22102	LOC106503502	35.3566	25.72	24.2677	6.1155	8.50297	1.18e-10	-1.82017	down
gene18062	TRAPPC6A	2.40122	2.39607	1.95421	0.364447	0.777276	0.00103203	-1.82132	down
gene25516	E2F8	2.92661	2.37946	2.21171	0.683991	0.595959	1.12e-10	-1.82222	down
gene23121	TYMS	12.2665	10.2785	9.14448	2.25722	3.12525	2.46e-11	-1.82893	down
gene24165	GRID2IP	0.388002	0.67444	0.653516	0.181108	0.10867	0.000903136	-1.82905	down
NewGene_23115	--	0.509273	0.424624	0.465365	0.187894	0.04698	0.0374819	-1.83179	down
NewGene_29775	--	0.584862	0.410486	0.306828	0.122489	0.091001	0.00583076	-1.834	down
gene10757	RAD51	4.26316	3.73068	2.47341	0.737677	1.03	1.85e-06	-1.83492	down
gene22119	LOC102181640	12.6723	7.42806	9.3541	1.32232	3.67554	0.00332048	-1.8359	down
NewGene_16334	--	3.25207	3.76101	2.63361	0.920378	0.603302	8.4e-07	-1.83624	down
gene19225	AURKB	6.89672	6.40451	5.70264	1.81856	1.40355	1.09e-12	-1.83631	down
gene22104	LOC106503501	182.499	123.64	115.227	27.4443	43.8972	4.93e-08	-1.83913	down
gene14472	LOC108637488	13.3746	11.1837	12.3433	4.78921	1.35662	0.00405418	-1.84296	down
gene7502	KIF20A	14.8234	16.221	15.7529	3.86808	4.00881	2.65e-35	-1.84429	down
NewGene_7162	--	2.21453	1.95748	1.87545	0.263461	0.859323	0.00474567	-1.84478	down
gene9460	SLC31A2	8.5501	6.70982	5.69736	1.56275	1.91423	3.41e-09	-1.84499	down
NewGene_24052	--	1.51801	0.742979	1.0419	0.33217	0.218218	0.00190965	-1.84586	down
gene7499	CDC25C	2.01314	1.74349	2.12219	0.352595	0.597364	1.66e-06	-1.84587	down
gene3525	NES	208.943	159.702	197.642	61.9703	32.6086	3.36e-07	-1.84707	down
gene20404	SKP2	26.8709	28.3376	23.7969	7.97846	5.24401	7.36e-13	-1.85038	down
gene13868	CHMP4C	1.84566	1.52634	3.12523	0.637503	0.44667	0.000636558	-1.85077	down
NewGene_49050	--	4.54187	2.64516	2.6658	1.23012	0.397515	0.0020739	-1.85311	down
NewGene_33340	--	1.10807	0.52915	0.405703	0.19998	0.136007	0.00664662	-1.85332	down
NewGene_51949	--	3.13298	2.16811	1.20346	0.894053	0.776527	0.000386808	-1.85474	down
NewGene_46631	--	0.727014	0.704328	1.36025	0.166331	0.297315	0.00183954	-1.85753	down
NewGene_38466	--	0.986438	1.06057	0.737503	0.3257	0.174487	0.0114759	-1.86388	down
gene26151	LOC106503960	1.61148	0.982665	1.89275	0.283224	0.434646	0.0133877	-1.86651	down
NewGene_31824	--	3.75941	3.34283	2.51175	0.806572	0.764353	8.09e-07	-1.86713	down
gene17335	CDH15	58.6263	42.034	47.906	18.3024	6.03779	0.00050578	-1.86745	down
gene13587	E2F1	4.05031	4.08934	3.43888	0.717044	1.19656	9.35e-09	-1.86783	down
NewGene_53468	--	0.862624	1.14493	1.21492	0.252332	0.281353	2.46e-06	-1.86979	down
gene22190	LOC102178318	181.824	165.02	156.2	28.4014	55.2385	1.33e-08	-1.86996	down
NewGene_37816	--	0.759479	0.609471	0.479282	0.130461	0.173146	3.55e-06	-1.87004	down
gene1966	SP5	1.67647	1.07827	2.5968	0.164286	1.28606	0.0225998	-1.87035	down
gene18590	LOC102189516	10.6117	10.474	13.122	1.84188	3.81985	8.86e-06	-1.87253	down
gene22987	CBLN2	1.66331	1.50145	1.16442	0.423695	0.254531	8.81e-05	-1.87271	down
gene2486	KIF2C	4.03751	3.96241	3.27323	1.1021	0.745195	3.43e-09	-1.8736	down
NewGene_35428	--	0.964776	0.478177	0.246546	0.170416	0.104843	0.0458166	-1.87551	down
NewGene_9925	--	2.32368	1.71602	1.28627	0.509626	0.33536	1.62e-07	-1.87564	down
gene22060	LOC102172952	69.2154	61.687	58.4486	19.6693	11.3116	3.59e-09	-1.87648	down
gene20023	LLGL2	7.33582	5.81059	6.93984	1.4173	1.89524	2.44e-14	-1.87811	down
gene9601	CENPW	3.74477	3.68822	2.44633	0.7938	0.812701	2.11e-05	-1.88007	down
gene18161	GRIN2D	1.30298	1.19711	1.35501	0.31985	0.310084	1.44e-12	-1.8807	down
gene6032	FOXM1	4.00871	4.18185	2.81218	1.04375	0.745286	2.52e-07	-1.88275	down
gene25947	LOC102187109	3.57918	2.96587	2.85253	0.804218	0.729029	5.64e-13	-1.88392	down
gene4813	E2F7	2.93567	3.01405	2.41162	0.737041	0.621013	1.2e-13	-1.88909	down
gene27416	MAMLD1	8.57517	5.72593	6.05418	1.9065	1.19056	3.01e-05	-1.89185	down
NewGene_23105	--	1.87526	1.46137	1.61275	0.942329	0.23745	0.0143326	-1.89208	down
gene10653	PIF1	0.61765	0.565456	0.727754	0.180111	0.127592	9.62e-05	-1.8984	down
gene8080	FBN3	19.9178	17.2484	16.0655	6.3531	2.17171	0.000190207	-1.90039	down
gene5363	ERBB3	69.875	48.4647	51.302	14.6004	12.7832	4.05e-15	-1.90126	down
gene23235	MYO5B	0.892354	0.392027	0.423016	0.08612	0.185276	0.0070642	-1.90301	down
NewGene_13695	--	0.592991	0.282452	0.168687	0.061896	0.106109	0.030675	-1.90617	down
NewGene_31825	--	0.761223	1.1014	0.85103	0.27735	0.204498	1.59e-05	-1.90701	down
NewGene_11722	--	3.66289	2.53101	2.88385	1.10087	0.333168	0.0077957	-1.90911	down
NewGene_64875	--	0.667124	0.556942	0.48409	0.175797	0.061005	0.00126282	-1.91004	down
NewGene_63571	--	0.771268	0.418344	0.38168	0.201533	0.044195	0.0362742	-1.91597	down
NewGene_66689	--	1.91283	1.49429	1.83886	0.308497	0.526896	0.000135912	-1.91605	down
gene22103	LOC102181641	93.0397	121.283	103.987	16.6758	34.6314	1.81e-07	-1.91765	down
gene17568	CENPT	2.75493	3.25509	2.2789	0.615443	0.703962	1.17e-08	-1.91871	down
gene19206	ALOX12B	0.320648	0.610988	0.567113	0.097802	0.136079	0.00863644	-1.92069	down
NewGene_36729	--	3.45171	1.79551	1.18167	0.632726	0.432819	0.000833501	-1.92518	down
gene9352	CKS2	4.30389	6.62062	7.98903	0.944266	2.06441	0.00121232	-1.92611	down
NewGene_49049	--	4.80091	2.81406	2.83369	1.26792	0.366735	0.00189425	-1.92982	down
gene4577	SEMA3A	21.5684	21.3209	16.7125	3.41231	6.06201	3.81e-10	-1.93286	down
NewGene_40750	--	3.54235	1.41939	1.8827	0.397024	0.626002	8.81e-06	-1.93338	down
gene4717	CALCR	5.92585	6.84957	5.90815	2.47813	0.42788	0.0127546	-1.93686	down
gene12286	SLC27A4	3.81154	3.82768	3.44139	0.789845	0.955222	1.07e-17	-1.93838	down
NewGene_32714	--	0.571732	0.441945	0.278098	0.126071	0.075545	0.00205479	-1.93902	down
gene6015	FGF6	9.98703	12.2866	7.50301	3.77963	0.836137	0.00555959	-1.94071	down
gene6028	TEAD4	13.7912	10.3253	11.4757	3.17849	2.36365	6.17e-13	-1.94151	down
gene21646	SEMA3G	39.5486	31.6054	28.0131	6.80227	8.79669	6.65e-17	-1.94334	down
gene10685	POLE2	3.24251	3.48108	2.6172	0.639371	0.787048	6.07e-09	-1.9458	down
gene4175	LOC102183207	5.07511	6.7954	4.75268	1.36378	1.22498	2e-09	-1.95082	down
gene9491	TNC	27.4596	21.5291	21.0009	3.64488	7.55529	2.58e-09	-1.95369	down
gene25899	FLRT1	1.84216	1.58662	2.04614	0.498212	0.350067	3.64e-11	-1.95966	down
gene22122	LOC102182458	142.392	113.244	107.659	27.0521	29.2484	8.25e-23	-1.96204	down
gene26859	FAM122B	24.6316	22.8496	18.2092	4.32763	5.91706	1.69e-16	-1.96872	down
NewGene_48655	--	0.563653	0.364696	0.450408	0.161786	0.044525	0.0356777	-1.96882	down
NewGene_9768	--	72.8206	56.3811	60.5582	25.6379	7.43174	0.000548255	-1.97117	down
gene25887	LOC108634205	3.09714	3.95969	3.97017	0.705032	0.991352	5.02e-11	-1.97218	down
gene20120	CACNG5	4.47003	3.16405	2.84843	1.20492	0.385583	0.00123069	-1.97345	down
NewGene_4833	--	3.50863	2.58292	1.56715	0.7947	0.559988	6.92e-05	-1.97629	down
NewGene_1434	--	1.10328	1.05774	0.930011	0.305562	0.106536	0.000772363	-1.97691	down
gene8220	ASF1B	6.24611	5.72602	5.78198	1.3921	1.31528	3.02e-20	-1.98391	down
gene19081	SLC13A5	0.271916	0.323123	0.297453	0.098074	0.036032	0.00339659	-1.98475	down
gene2648	DHCR24	53.0142	40.1455	37.4258	11.294	8.51264	4.49e-14	-1.98835	down
gene10806	RYR3	20.5681	15.7144	16.4727	6.09428	1.83971	0.000328803	-1.98993	down
gene6013	RAD51AP1	3.0145	2.85831	2.34468	0.649692	0.594083	5.17e-11	-1.99037	down
NewGene_5248	--	3.84155	3.59273	4.65846	1.31028	0.513669	0.000760939	-1.99258	down
gene6387	LOC108636206	2.22403	1.67826	1.80381	0.509878	0.351008	8.85e-10	-1.99392	down
NewGene_67952	--	2.91703	1.86886	1.69695	0.813757	0.093211	0.014107	-1.99594	down
gene16705	MSI1	2.62597	2.32134	2.28694	0.543948	0.542873	1.94e-08	-2.00032	down
gene21790	CDC25A	2.30586	2.19566	2.02061	0.430271	0.547941	2.71e-11	-2.00212	down
gene9355	SHC3	0.15989	0.405826	0.289224	0.057636	0.05924	0.00585219	-2.0079	down
NewGene_30454	--	1.12766	0.916929	0.866404	0.212293	0.224316	9.63e-20	-2.00812	down
gene12141	SOX11	4.06517	3.58802	3.60519	0.828332	0.844122	7.85e-13	-2.01098	down
NewGene_44383	--	4.27445	3.59498	1.97981	1.90449	0.255082	0.00304157	-2.01709	down
gene20421	RXFP3	0.388765	0.353457	0.412552	0.076769	0.087551	0.00337023	-2.0176	down
gene26817	LDOC1	4.39773	3.14157	4.01832	0.665653	1.05026	3.66e-07	-2.0184	down
NewGene_73613	--	0.813817	0.647262	0.536728	0.146194	0.141637	0.000151699	-2.02411	down
gene24469	PITX3	7.07447	6.23317	7.29061	2.09058	0.90213	1.09e-05	-2.02522	down
gene10597	ALDH1A2	2.1291	3.47169	3.47647	0.323987	1.03166	0.000985965	-2.02587	down
gene19955	TK1	4.49582	5.72804	4.87208	1.2114	1.02562	7.46e-12	-2.02642	down
gene25512	DBX1	5.84365	5.32931	5.32456	1.61321	0.799377	7.19e-07	-2.03153	down
NewGene_6771	--	1.77967	1.54257	2.12877	0.503723	0.292176	3.36e-05	-2.03778	down
gene8159	SPC24	2.7237	2.9626	2.36779	0.582894	0.584589	1.67e-05	-2.04329	down
gene8005	UHRF1	9.96109	9.72035	8.69643	2.19927	2.04666	9.03e-38	-2.04652	down
NewGene_20847	--	2.70676	0.904424	1.48054	0.392091	0.34957	0.000537564	-2.04778	down
NewGene_62797	--	1.09344	0.758552	0.835327	0.40225	0.087951	0.00110824	-2.05125	down
gene22857	GRM4	0.327091	0.364431	0.227336	0.057484	0.066064	0.00196384	-2.05934	down
gene14439	RECQL4	3.04712	3.18484	2.81101	0.70379	0.603773	5.42e-19	-2.05959	down
NewGene_3540	--	0.941418	1.19374	1.72248	0.429716	0.156954	2.11e-05	-2.06262	down
gene6507	FAM184B	5.59287	3.95854	5.1093	1.3136	0.79409	3.27e-09	-2.06585	down
gene22187	LOC102178584	39.928	27.3916	34.261	10.1278	4.39523	1.7e-05	-2.06644	down
gene2845	COL24A1	10.2985	10.6532	7.42458	2.21217	1.86402	2.09e-16	-2.06707	down
gene5968	CDCA3	5.63921	4.54448	4.96676	1.04911	1.12073	6.98e-12	-2.06746	down
gene21385	SCN5A	3.00906	2.46364	2.49639	0.682345	0.4611	5.91e-13	-2.07175	down
gene6206	KIAA1644	11.8261	8.07329	7.85972	1.9969	1.95501	2.38e-14	-2.0719	down
NewGene_55760	--	0.562404	0.269466	0.374046	0.109803	0.058017	0.013485	-2.07945	down
gene22693	LOC108633440	9.02899	7.54605	8.33906	2.55569	0.829524	0.000933193	-2.07975	down
gene7070	CAMK4	7.07889	5.94494	5.40644	1.71216	0.863715	1.15e-07	-2.09522	down
NewGene_5850	--	4.1481	1.9289	2.85749	0.587982	0.654693	2.14e-07	-2.09553	down
NewGene_9122	--	1.25335	0.32613	0.65633	0.188623	0.049798	0.0389576	-2.09627	down
NewGene_39390	--	5.15454	3.1418	3.86224	1.61036	0.590261	3.69e-08	-2.09759	down
gene8496	KCNN1	3.65137	2.4333	2.8894	0.663745	0.597808	1.31e-09	-2.09809	down
NewGene_60063	--	2.68438	1.76785	1.8852	0.646738	0.236368	0.000271601	-2.09939	down
gene17891	FCGBP	2.04212	1.50302	1.81689	0.383922	0.369597	5.36e-16	-2.09963	down
NewGene_2561	--	0.291328	0.303055	0.191262	0.052128	0.054955	0.00221755	-2.10287	down
gene26144	SHANK2	0.173631	0.206529	0.318892	0.059825	0.037009	0.0010677	-2.10463	down
gene1934	SCN9A	1.49328	1.47002	1.22146	0.413645	0.167219	1.76e-05	-2.10825	down
gene1642	KIAA2012	0.919042	0.831877	0.466939	0.157739	0.14651	4.62e-05	-2.11646	down
gene22100	LOC102185882	77.4741	76.1546	81.1158	20.1615	12.3744	9.51e-13	-2.1176	down
gene25451	DLG2	9.0405	6.31339	6.72932	1.55289	1.21475	2.65e-18	-2.12489	down
NewGene_30095	--	0.443126	0.416414	0.276676	0.122153	0.033727	0.00839766	-2.12782	down
gene24184	SLC29A4	0.94855	0.632886	0.845973	0.113778	0.21413	0.000234197	-2.12921	down
gene6517	KCNIP4	1.35185	0.943058	0.644799	0.042549	0.356452	0.0397125	-2.13114	down
gene1385	CHRNG	26.1936	19.5925	20.3547	6.55165	2.48239	1.36e-05	-2.13125	down
gene14153	MSC	21.5902	19.3827	18.0362	5.39215	2.66016	1.79e-08	-2.13502	down
gene13485	AURKA	3.18983	3.30137	3.4041	0.594235	0.755975	2.41e-13	-2.13831	down
gene14474	COL19A1	5.5702	5.20522	4.37368	1.46745	0.588253	1.52e-05	-2.1422	down
gene2238	HES6	2.22201	1.81445	1.96888	0.365888	0.443764	2.7e-11	-2.14865	down
gene13913	C14H8orf88	2.0897	1.9051	1.38757	0.617407	0.109146	0.0239666	-2.15069	down
gene22280	LOC102181383	61.6212	65.3937	63.0742	11.5053	14.3435	2.85e-33	-2.15261	down
NewGene_39512	--	1.27682	0.937695	1.15181	0.323715	0.135086	2.1e-05	-2.15328	down
NewGene_69717	--	1.62124	1.58018	1.23049	0.347918	0.201837	6.51e-06	-2.15929	down
gene22956	KCNG2	0.239105	0.399678	0.415986	0.109372	0.026092	0.0328756	-2.16575	down
gene9141	LOC108636601	0.990488	1.07253	0.828262	0.137515	0.237405	0.000862971	-2.16616	down
NewGene_39191	--	0.979223	0.717202	0.500393	0.197989	0.093512	2.87e-05	-2.16926	down
gene22268	LOC102178586	37.6409	22.267	22.1444	6.87029	3.97869	1.39e-06	-2.17844	down
NewGene_23109	--	2.83403	2.05541	1.83882	0.594187	0.265091	3.31e-06	-2.18657	down
gene14041	RSPO2	0.404052	0.853042	0.46474	0.138864	0.086024	0.0029792	-2.18841	down
NewGene_32467	--	0.41686	0.699873	0.77842	0.039179	0.210006	0.019569	-2.1909	down
NewGene_49048	--	3.15369	1.85364	2.07105	0.678723	0.244097	5.94e-05	-2.19602	down
gene1867	GALNT13	2.98453	2.70617	2.66996	0.504968	0.592441	2.87e-16	-2.19632	down
gene14967	CHRDL2	6.40857	2.78807	3.24389	0.974927	0.615173	8.12e-05	-2.2029	down
gene22128	LOC102183280	102.036	90.1071	81.1343	20.0145	15.6503	1.17e-22	-2.20548	down
gene12108	RRM2	21.0017	22.0292	16.0425	3.72805	3.9771	1.73e-25	-2.21023	down
gene7773	COL23A1	7.35976	4.95181	6.48169	1.05395	1.39514	8.61e-14	-2.21382	down
gene5249	C5H12orf56	0.873817	0.796862	0.631373	0.105394	0.194505	6.75e-06	-2.2147	down
gene21116	LOC108638480	2.89607	2.85569	2.83759	0.918047	0.180572	0.00301294	-2.21656	down
NewGene_35982	--	0.225496	0.785557	0.869845	0.094162	0.129612	0.0479411	-2.21999	down
gene23879	STX1B	0.81211	0.680075	0.520856	0.140909	0.111552	3.44e-06	-2.22808	down
gene22188	LOC102178870	22.9011	22.3719	19.2257	2.51672	5.77326	2.29e-07	-2.23174	down
NewGene_44187	--	0.286667	0.432737	0.35255	0.083556	0.047062	0.00297318	-2.23184	down
NewGene_30456	--	0.875489	0.590798	0.716909	0.162246	0.111846	3.85e-06	-2.23704	down
NewGene_23110	--	1.28222	2.40096	1.93148	0.567587	0.119922	0.0228139	-2.2438	down
gene20038	NT5C	1.50903	2.19035	1.18655	0.122737	0.498466	0.0134661	-2.248	down
gene6189	TTLL1	5.13038	5.52036	5.56424	0.998164	1.05788	8.16e-21	-2.24875	down
gene22274	LOC102180034	216.568	193.52	185.473	34.5292	40.9795	6.53e-45	-2.254	down
NewGene_61374	--	0.532112	0.73881	0.593415	0.16198	0.067346	0.00023029	-2.26025	down
gene26084	IFITM5	8.22658	5.92213	7.71705	1.47839	1.26444	1.73e-13	-2.26043	down
gene6475	GRID2	2.98295	3.09153	3.02722	0.734229	0.401547	5.49e-11	-2.26689	down
NewGene_16106	--	1.22812	0.642411	0.730059	0.299142	0.094543	1.02e-05	-2.27166	down
NewGene_3412	--	5.52573	5.26121	4.23246	1.99412	0.506742	9.12e-05	-2.2853	down
gene20190	FAM169A	3.42381	2.7388	2.52592	0.540092	0.529061	1.13e-20	-2.29263	down
gene25706	NTM	4.62124	3.35141	3.14264	0.737355	0.620765	1.57e-13	-2.30155	down
gene20444	LOC102187435	0.925169	0.377262	0.517715	0.072643	0.146916	0.00211143	-2.30634	down
gene8158	LDLR	23.5244	20.5406	18.5186	3.52082	4.11183	1.05e-37	-2.30944	down
NewGene_341	--	1.08134	0.608618	0.782497	0.197538	0.059745	0.000665371	-2.31169	down
gene26284	ERCC6L	3.02366	3.29876	1.90609	0.425052	0.574027	6.05e-10	-2.31278	down
gene25196	LOC102191766	6.73675	4.63662	4.83703	1.30363	0.636507	1.93e-07	-2.31862	down
gene6902	PLAC8	2.55547	3.65323	1.82964	0.161601	0.796899	0.00837669	-2.3187	down
gene4708	PEG10	936.342	803.379	870.334	183.103	131.84	2.72e-24	-2.31999	down
NewGene_61386	--	0.507161	0.386816	0.445791	0.142217	0.014933	0.021256	-2.32001	down
NewGene_56660	--	1.32462	0.896003	0.854865	0.336474	0.026622	0.0190231	-2.32015	down
gene9311	CENPP	2.14122	2.78343	2.82142	0.234385	0.69386	0.000220391	-2.32306	down
NewGene_45981	--	12.2428	11.6641	12.6799	2.50007	1.88044	2.71e-23	-2.33232	down
gene26812	SLITRK4	1.71901	2.20303	1.47118	0.466318	0.168389	6.41e-05	-2.33349	down
NewGene_13160	--	0.576906	0.354923	0.265148	0.078019	0.062857	0.00120115	-2.33532	down
gene6386	COL25A1	2.82602	1.64673	1.64215	0.230316	0.489103	0.000329538	-2.33586	down
NewGene_23722	--	1.42064	1.80917	1.29971	0.303194	0.231478	1.05e-15	-2.33655	down
gene6384	LOC108636262	2.39466	1.85216	1.757	0.473636	0.232863	5.42e-05	-2.34181	down
NewGene_44385	--	1.22848	0.825062	0.631287	0.252258	0.062119	0.00115469	-2.34271	down
gene3831	DPP6	7.79772	8.2211	9.00811	1.55333	1.20326	6.1e-27	-2.34997	down
gene22276	LOC102179187	14.0512	6.7899	9.1527	2.24825	1.2626	4.04e-05	-2.35214	down
NewGene_32828	--	0.697887	0.409192	0.248911	0.041328	0.11467	0.00717921	-2.3524	down
gene7160	ADGRV1	3.5769	2.44764	1.13387	0.529298	0.303278	2.71e-05	-2.36069	down
gene18416	LOC102174824	1.38503	1.0002	0.852704	0.173448	0.199144	5.48e-07	-2.36111	down
NewGene_12039	--	7.63788	3.7503	4.53127	1.63595	0.260909	0.00248972	-2.36174	down
NewGene_52815	--	0.54171	0.145578	0.328253	0.037757	0.07914	0.00889843	-2.36704	down
gene20676	TICRR	2.34638	2.10914	2.07208	0.378692	0.381591	4.74e-30	-2.37123	down
NewGene_66704	--	0.540828	0.586694	0.25341	0.097173	0.052941	0.0152641	-2.37394	down
gene15983	PLD5	0.438351	0.617724	0.585718	0.109404	0.075651	0.000211042	-2.37843	down
NewGene_66048	--	1.46205	0.914773	0.699809	0.205019	0.137152	6.09e-07	-2.38621	down
gene8517	ISYNA1	57.6676	46.8848	39.1841	7.4254	9.09338	2.65e-24	-2.39464	down
NewGene_13844	--	0.752829	0.345774	0.14545	0.061936	0.074839	0.00802198	-2.40488	down
gene12228	OLFML2A	142.665	111.261	125.202	28.6294	14.3179	2.43e-11	-2.40671	down
gene2400	RIMS3	5.00984	3.02187	3.46055	0.706608	0.593088	4.03e-14	-2.41213	down
NewGene_39413	--	0.714741	0.791581	0.701524	0.177033	0.06987	0.000164466	-2.41282	down
gene1050	COL6A5	0.832358	0.570536	0.25184	0.075751	0.109724	0.000450235	-2.41486	down
gene5718	BCAT1	32.8619	40.5764	31.6361	8.98417	3.11754	2.38e-06	-2.41807	down
gene18867	CDK5R1	5.32181	3.63013	4.1185	0.85099	0.611297	3.1e-14	-2.42633	down
gene18902	LOC102187127	2.71981	1.76659	9.92937	0.433818	1.19129	0.0227432	-2.42769	down
NewGene_26472	--	0.534828	0.543781	0.519244	0.113566	0.064767	3.12e-11	-2.43205	down
NewGene_15858	--	6.65562	6.06746	4.19933	1.03593	0.562744	2.87e-05	-2.43237	down
NewGene_68653	--	0.433126	0.436889	0.145606	0.056744	0.046235	0.0227357	-2.44327	down
gene4488	CFTR	2.38171	1.77943	1.64272	0.239752	0.402906	1.21e-11	-2.44544	down
gene22120	LOC102181912	25.4638	27.6125	30.3669	4.02257	5.18278	2.04e-22	-2.45246	down
NewGene_45424	--	0.307867	0.515585	0.480693	0.12087	0.021705	0.0232262	-2.46094	down
NewGene_32991	--	1.06247	0.489462	0.788406	0.165558	0.050185	0.00213189	-2.47052	down
NewGene_62496	--	1.69961	0.907411	1.00718	0.10534	0.238822	0.000764641	-2.47477	down
gene2787	ST6GALNAC5	2.00432	1.34778	2.0226	0.335415	0.242387	5.06e-07	-2.47522	down
NewGene_61368	--	0.572205	0.566781	0.359164	0.047077	0.110141	0.00165541	-2.48089	down
NewGene_1447	--	0.637124	0.651753	0.361815	0.104484	0.070114	3.06e-06	-2.48352	down
NewGene_63653	--	1.15587	1.24054	0.755106	0.255379	0.078694	0.0001548	-2.48592	down
gene23472	LOC102176755	2.76255	1.41478	2.74382	0.463291	0.273256	1.94e-05	-2.48866	down
gene6659	LRRC66	1.99132	1.86838	1.58957	0.097491	0.489917	0.000258277	-2.49197	down
gene18698	ANKFN1	2.83956	1.9465	2.60369	0.373618	0.411725	1.08e-12	-2.49756	down
gene9793	EPHA7	7.83059	6.93295	6.51814	1.34556	0.71218	1.63e-13	-2.49831	down
gene21239	CKB	26.0065	23.0353	24.3387	2.76753	5.09406	4.15e-16	-2.50069	down
gene3906	LOC102186385	1.17352	1.19262	0.954656	0.278451	0.061162	0.00124793	-2.50209	down
gene25	MIS18A	1.90155	1.59699	1.01384	0.195377	0.263951	7.11e-05	-2.50729	down
NewGene_39407	--	0.64285	0.294488	0.46466	0.045724	0.091108	0.00252176	-2.51532	down
NewGene_49047	--	0.846144	0.563325	1.18751	0.09936	0.211225	0.00036051	-2.51759	down
NewGene_33339	--	0.974961	0.515592	0.381935	0.130449	0.063369	3.57e-05	-2.5183	down
gene27020	DCX	5.78794	5.15383	4.73212	0.770709	0.868046	1.62e-23	-2.52046	down
gene20343	HCN1	5.5988	3.22134	3.07878	0.838986	0.392585	3.28e-07	-2.53	down
gene6439	MTTP	0.839956	0.808783	0.328133	0.181786	0.018081	0.0246662	-2.53191	down
gene4828	MYF5	24.1297	16.9817	20.3046	3.92263	2.46271	9.66e-14	-2.53233	down
gene1187	E2F2	4.13466	3.15338	3.43264	0.674555	0.4323	5.04e-15	-2.53677	down
gene10645	KIAA0101	8.52073	8.39155	5.72809	1.26746	1.06129	6.48e-15	-2.53999	down
gene8716	LOC108636591	0.529486	0.179663	0.514829	0.079785	0.04116	0.0135921	-2.55607	down
NewGene_3595	--	0.514678	0.303898	0.505493	0.086643	0.046003	0.00521579	-2.5616	down
NewGene_57586	--	0.681401	1.08482	1.44919	0.153009	0.261379	3.04e-08	-2.56581	down
gene14813	SYT13	1.81564	2.06287	1.93597	0.460818	0.126713	3.15e-05	-2.56602	down
gene22129	LOC108633412	190.83	177.025	168.42	15.8634	39.2028	1.14e-10	-2.56842	down
NewGene_1452	--	1.24185	1.73453	1.02483	0.158162	0.219906	1.76e-09	-2.57048	down
NewGene_54176	--	1.02315	0.62773	0.441787	0.059913	0.089144	1.1e-06	-2.60763	down
gene7337	IL17B	3.58321	2.81215	1.7055	0.52028	0.257563	5.3e-05	-2.6077	down
NewGene_24750	--	1.04274	0.586297	0.197589	0.042169	0.134235	0.00896012	-2.61004	down
gene15613	EXPH5	3.49322	2.65559	3.51836	0.374359	0.601006	3.26e-18	-2.62053	down
NewGene_1195	--	1.39509	1.63075	1.18429	0.221945	0.115592	9.78e-12	-2.62237	down
gene22982	FBXO15	1.52094	1.42667	1.19789	0.261367	0.134667	1.82e-07	-2.62641	down
NewGene_7422	--	0.614699	0.6559	0.261637	0.073587	0.068484	0.000148031	-2.62731	down
NewGene_49800	--	3.06452	1.00252	1.47435	0.274315	0.201284	1.06e-05	-2.62959	down
NewGene_56679	--	0.659359	0.386813	0.259022	0.088243	0.03485	0.000862971	-2.6361	down
gene23385	LOC102177581	19.9625	15.9852	16.991	2.09187	3.04493	5.66e-30	-2.64247	down
NewGene_42258	--	1.17641	0.619941	1.20809	0.157052	0.140683	5.67e-08	-2.64465	down
gene13362	TMC2	1.49304	0.513204	1.79268	0.202769	0.156653	0.000250481	-2.64954	down
gene24983	CSMD1	0.108234	0.14703	0.100664	0.016361	0.017187	8.29e-06	-2.66404	down
NewGene_32829	--	0.706533	0.287407	0.355472	0.049131	0.079558	0.000677173	-2.66449	down
gene4124	CHRM2	4.65551	4.84173	4.05037	0.667104	0.601116	8.98e-41	-2.68757	down
NewGene_9929	--	0.961426	0.67388	0.616726	0.131215	0.074573	4.61e-10	-2.71127	down
NewGene_23100	--	0.945979	0.929699	0.551888	0.148706	0.057986	1.14e-06	-2.71614	down
gene15986	EXO1	1.48754	1.46552	1.1643	0.144035	0.21262	1.31e-14	-2.71846	down
gene11788	CD8B	3.43339	3.20256	3.80407	0.256302	0.69485	2.4e-07	-2.71898	down
gene3637	IGSF9	0.413792	0.477508	0.437248	0.008463	0.110758	0.00781939	-2.72477	down
gene4873	PLEKHG7	5.39753	4.53694	3.78994	0.869928	0.374634	1.53e-08	-2.72636	down
gene14228	PENK	1.52171	2.84145	2.52801	0.070131	0.553352	0.00407347	-2.72827	down
NewGene_2133	--	0.709378	1.39418	2.19408	0.2254	0.156077	1.72e-05	-2.74113	down
NewGene_33337	--	0.92831	0.536734	0.469351	0.15023	0.020191	0.00779136	-2.75138	down
gene23969	FZD9	7.20249	6.12811	7.22204	1.10695	0.719578	1.69e-19	-2.75988	down
gene22191	LOC102178027	41.5305	40.347	45.3317	3.81846	7.53135	1.07e-15	-2.7614	down
gene22270	LOC108633413	185.836	144.447	150.948	15.86	27.1398	1.87e-21	-2.76302	down
gene17120	MND1	2.67483	2.1132	2.46826	0.234714	0.386688	2.69e-07	-2.76673	down
gene22277	LOC102179469	19.9038	16.4456	16.897	1.25243	3.45024	7.76e-09	-2.77143	down
gene12217	CRB2	1.83442	1.88453	1.60233	0.304071	0.159919	7.12e-14	-2.77945	down
gene13664	NNAT	33.5885	31.1655	33.8134	1.50128	7.22569	7.21e-06	-2.78942	down
gene23471	LOC108633926	3.15764	2.30588	2.40539	0.572989	0.078952	0.00478567	-2.80101	down
NewGene_63567	--	1.1667	0.545261	0.595853	0.116458	0.0554	0.000100109	-2.80264	down
gene12414	TMEM8C	40.4876	29.4016	29.0852	5.24632	3.27071	2.09e-19	-2.80376	down
gene1556	IGFBP2	17.6449	21.0812	17.1424	2.54575	2.23211	2.72e-34	-2.81381	down
gene22105	LOC102186170	21.5825	21.7256	28.4436	2.90994	3.25156	4.84e-20	-2.81797	down
NewGene_56678	--	0.993425	0.508671	0.260285	0.10484	0.029971	0.000507866	-2.83279	down
gene21869	TRH	4.37526	2.91171	4.4915	0.217486	0.777301	8.77e-06	-2.84317	down
NewGene_21141	--	2.4314	2.02124	1.60406	0.210039	0.289442	2.73e-08	-2.84727	down
gene27082	RAB9B	18.1098	17.7764	15.2722	2.67869	1.54619	2.02e-20	-2.85483	down
gene28562	LOC108635284	7.062	5.49554	5.76476	0.915154	0.566043	9.44e-13	-2.86732	down
NewGene_44386	--	1.15941	0.802152	0.642674	0.16479	0.036843	4.8e-05	-2.87715	down
NewGene_23107	--	0.881814	0.490645	0.581279	0.130635	0.023516	0.000717966	-2.87765	down
NewGene_12559	--	0.427278	0.449584	0.379893	0.062173	0.03549	4.3e-06	-2.88792	down
NewGene_73070	--	1.2669	0.614288	0.597406	0.114815	0.084581	2.67e-10	-2.89444	down
gene17376	LOC108637962	5.14618	2.70931	0.333525	0.388923	0.255551	0.0139695	-2.89886	down
gene27763	LOC102171583	0.971143	1.1182	0.731376	0.075362	0.14552	1.06e-06	-2.92241	down
gene8754	ELAVL2	1.41433	0.575416	0.50521	0.092681	0.099097	4.42e-05	-2.92495	down
NewGene_49808	--	1.00188	0.225174	0.611915	0.111193	0.032037	0.000396893	-2.93089	down
NewGene_18266	--	1.03377	0.83895	1.03605	0.182849	0.044989	4.58e-06	-2.93604	down
gene28549	LOC108635273	13.159	9.25288	10.3975	1.18733	1.39087	6.66e-30	-2.94169	down
NewGene_49801	--	1.10567	0.344112	0.713205	0.085845	0.079781	1.97e-06	-2.95537	down
gene6161	MEI1	3.31855	3.662	3.1168	0.494079	0.286105	1.65e-18	-2.95841	down
gene9022	LOC102178625	0.560527	0.264432	0.499436	0.042362	0.054845	3.52e-06	-2.9588	down
gene7123	LIX1	5.00164	5.43677	4.73973	0.655857	0.518561	9.07e-38	-2.96323	down
gene9457	SLC46A2	3.73223	2.04545	2.95016	0.588852	0.070549	0.000888318	-2.96701	down
NewGene_30450	--	1.51625	1.121	1.26272	0.069888	0.231895	2.04e-07	-2.96731	down
NewGene_32827	--	0.963145	0.566214	0.480347	0.081609	0.071316	5.01e-07	-2.96856	down
gene7512	LOC106502333	19.2828	16.9207	20.9431	2.85816	1.4385	1.05e-14	-2.98697	down
NewGene_40771	--	0.665135	0.305576	0.627468	0.077566	0.043056	2.76e-05	-2.98852	down
NewGene_49802	--	1.36589	0.392199	0.731014	0.153034	0.030888	0.00313245	-2.99732	down
gene300	UPK1B	6.99845	9.22298	8.05791	0.991703	0.815879	2.75e-27	-3.00146	down
gene6857	SHROOM3	19.1846	15.4194	15.7069	2.59361	1.18231	4.68e-15	-3.00972	down
NewGene_65458	--	0.577111	0.706985	1.02229	0.120665	0.040962	3.19e-05	-3.02498	down
gene17070	FREM3	0.232709	0.183265	0.415976	0.034118	0.027562	4.5e-05	-3.02621	down
gene25505	NELL1	6.14192	8.75746	6.54335	1.10693	0.466284	4.52e-11	-3.0283	down
gene22267	LOC108633414	128.768	52.9462	73.1841	11.6149	7.07669	2.3e-10	-3.03097	down
NewGene_24539	--	5.80171	4.69412	4.52724	0.840697	0.182203	1.11e-05	-3.03389	down
NewGene_1448	--	0.59702	0.535261	0.227302	0.03926	0.057791	2.68e-06	-3.04458	down
NewGene_32202	--	0.805657	0.807826	0.861658	0	0.163177	0.0382004	-3.04476	down
gene18509	EPS8L1	0.615535	0.499021	0.500604	0.023301	0.090186	4.43e-05	-3.0604	down
NewGene_63562	--	1.3224	0.719001	0.545885	0.135453	0.045753	2.58e-06	-3.07899	down
gene3202	ANKRD34A	0.362976	0.354981	0.616592	0	0.094542	0.0374096	-3.10905	down
NewGene_63647	--	0.674547	0.467289	0.159112	0.080479	0.00754	0.00531714	-3.11307	down
NewGene_63665	--	0.884822	1.07317	0.528126	0.122963	0.036461	7.62e-05	-3.11971	down
NewGene_63634	--	0.826131	0.614195	0.430531	0.126822	0	0.0432843	-3.1346	down
NewGene_23764	--	0.973038	1.10813	0.687254	0	0.1828	0.0301439	-3.13713	down
NewGene_26283	--	0.388309	0.818416	0.925269	0.109524	0.014323	0.00593815	-3.14533	down
NewGene_142	--	3.62893	2.04016	2.48276	0.258022	0.295073	7.47e-21	-3.14836	down
NewGene_73050	--	0.714566	0.299003	0.248457	0.037823	0.047088	1.54e-07	-3.15871	down
NewGene_17673	--	0.843502	0.519535	0.848399	0.118141	0.022033	0.000225781	-3.17214	down
NewGene_3418	--	1.8472	0.662349	0.93014	0.122634	0.141353	9.22e-08	-3.17748	down
NewGene_63622	--	1.13954	0.599826	0.48917	0.126388	0.020742	0.00107203	-3.184	down
gene18589	ZIM2	1.31999	1.29399	0.656344	0	0.214616	0.0318539	-3.18775	down
gene25646	PANX3	5.7816	4.34935	6.18503	0.7702	0.300877	8.78e-11	-3.18984	down
gene20562	GABRB3	0.925915	0.670374	0.37059	0.091225	0.035082	7.44e-06	-3.18987	down
NewGene_63561	--	1.44652	0.892892	0.675229	0.147502	0.048251	2.27e-07	-3.19054	down
NewGene_55600	--	1.79132	0.643974	1.36957	0.183883	0	0.0386593	-3.20065	down
gene16791	CUX2	1.56449	1.22504	1.20976	0.057513	0.200915	4.16e-09	-3.21807	down
gene12002	DPYSL5	24.9294	17.7901	14.0104	2.62822	1.00141	4.49e-11	-3.22177	down
NewGene_52816	--	0.842828	1.48248	0.406793	0.098779	0.069507	2.34e-05	-3.22366	down
gene20638	LOC108638532	0.993542	1.05993	0.177071	0.127704	0.009662	0.0185281	-3.22925	down
NewGene_18315	--	0.680033	0.297356	0.408809	0.053568	0.036263	0.000112262	-3.23004	down
NewGene_35434	--	0.502398	0.829679	0.328964	0	0.10608	0.0293622	-3.2527	down
NewGene_21786	--	1.61321	1.76807	1.59666	0.145026	0.13869	7.49e-08	-3.3125	down
gene16024	FMO2	3.38793	2.29106	0.912481	0.222564	0.170655	1.07e-07	-3.31658	down
gene8154	LOC102186002	2.27285	0.895907	1.04208	0.119249	0.109505	5.42e-05	-3.3294	down
NewGene_52447	--	0.702625	0.438584	0.412455	0.052084	0.038103	3.28e-09	-3.33625	down
NewGene_18375	--	1.29381	2.05682	1.33211	0.199379	0.047308	1.4e-07	-3.35597	down
NewGene_63559	--	2.70742	1.79829	1.34964	0.375717	0.067683	1.04e-06	-3.35833	down
NewGene_61376	--	0.460144	0.5914	0.812754	0.054769	0.051693	1.51e-06	-3.37704	down
NewGene_63621	--	1.27454	0.852694	0.575738	0.127873	0.02465	2.48e-05	-3.38453	down
NewGene_49809	--	0.957487	0.174924	0.60284	0.078903	0.016893	0.000842567	-3.40252	down
gene12520	LOC102181510	1.95333	1.89309	1.63512	0.209757	0.099464	9.33e-14	-3.40772	down
NewGene_63628	--	1.0896	1.08133	0.378171	0.083021	0.059725	1.22e-06	-3.41545	down
NewGene_32532	--	12.1725	4.84108	6.83045	0.770002	0.518523	1.9e-14	-3.41834	down
gene21253	C21H14orf180	3.17798	0.939248	1.91088	0	0.341379	0.0231925	-3.42735	down
gene24814	NRG1	1.80737	0.993245	1.10237	0.125321	0.130839	1.9e-11	-3.43083	down
gene6942	CRMP1	1.35356	1.30616	0.969729	0.079331	0.115463	1.23e-13	-3.43147	down
gene20485	CTNND2	8.35869	6.12733	4.7364	0.467317	0.602081	4.38e-27	-3.43468	down
NewGene_13664	--	1.25864	0.752542	0.474892	0.048876	0.076974	1.94e-05	-3.45059	down
gene6538	SLC34A2	0.554195	0.383181	0.7319	0	0.089895	0.0132848	-3.45211	down
NewGene_45371	--	0.468391	0.518491	0.823765	0.051237	0.042978	5.53e-14	-3.52061	down
gene19906	FSCN2	0.587645	0.629746	0.511873	0.035841	0.04843	3.66e-07	-3.5248	down
NewGene_2465	--	1.22845	0.928532	0.690934	0.116758	0.003411	0.00213408	-3.52778	down
gene21567	CADPS	0.210709	0.401137	0.185357	0	0.041158	0.0109829	-3.53339	down
gene15033	LOC102177821	0.389797	0.483298	0.517551	0.070244	0	0.00997644	-3.54688	down
NewGene_63577	--	0.724055	0.678948	0.506921	0.057686	0.036782	1.86e-11	-3.56579	down
gene1933	LOC102179054	0.815277	0.967123	0.733317	0.070391	0.053535	3.87e-24	-3.58936	down
NewGene_39491	--	0.481096	0.418319	0.533712	0.042847	0.026613	3.12e-08	-3.60412	down
[truncated: 123 more rows]

## Sheet: TableS6
Table S6 DEGs of F-0 vs N-0
#ID	gene name	F-0-1_FPKM	F-0-3_FPKM	N-0-1_FPKM	N-0-2_FPKM	N-0-3_FPKM	FDR	log2FC	regulated
gene15168	LOC102176710	53.7683	22.3962	0.217361	0	0.172252	6.27715e-05	-8.22542	down
gene1018	LOC102178311	1.50439	3.49666	0	0.095644	0.038052	1.92601e-06	-5.59459	down
gene15171	LOC102175876	14.5932	4.72323	0.394074	0.074602	0.105429	9.5751e-08	-5.57739	down
NewGene_14487	--	4.49791	13.2052	0.296367	0.210292	0.193676	2.26581e-19	-5.02755	down
gene25715	ADAMTS8	2.0468	0.473297	0.053408	0.036337	0.040677	5.02671e-07	-4.93062	down
NewGene_31418	--	0.294695	2.87393	0.026381	0.030467	0.075114	9.00064e-08	-4.92592	down
NewGene_8213	--	2.91904	3.04817	0.04842	0.04582	0.204985	6.19894e-11	-4.73894	down
NewGene_38126	--	0.172013	0.741122	0.018599	0.017904	0.014386	5.67005e-12	-4.51047	down
NewGene_4012	--	3.51388	1.15674	0.062329	0.027625	0.250037	1.4722e-05	-4.43717	down
NewGene_38124	--	0.526871	2.35975	0.018489	0.083145	0.079113	8.47193e-07	-4.31771	down
gene24620	PPP1R3C	65.764	73.0822	2.89511	2.27348	6.35077	6.24839e-16	-4.14359	down
NewGene_76482	--	0.5089	1.72471	0.048257	0.015097	0.101163	2.44265e-06	-3.94982	down
NewGene_33236	--	0.225523	0.242954	0	0.020105	0.025677	0.0172827	-3.93229	down
NewGene_9768	--	1.91338	7.87143	0.181474	0.077216	0.467485	5.62396e-06	-3.91856	down
gene19156	YBX2	2.89877	0.911478	0.121278	0.167955	0.109706	5.77197e-05	-3.88453	down
gene3244	CA14	35.0838	7.29405	1.92449	2.6437	0.465187	0.000439079	-3.79939	down
gene25903	CARNS1	4.16351	23.4489	0.701603	0.306316	1.59304	2.46171e-05	-3.77596	down
gene14353	COL22A1	1.89417	0.332282	0.067841	0.108353	0.095481	0.0002201	-3.74755	down
gene7973	NMRK2	269.02	312.993	16.4667	7.09183	41.4734	7.30837e-07	-3.7141	down
NewGene_24050	--	0.5141	1.25296	0.041902	0.031593	0.11733	3.02284e-06	-3.64763	down
gene8999	PSAT1	1.10334	18.0879	0.475443	0.503477	0.920734	0.000513339	-3.63836	down
NewGene_46908	--	0.295007	0.448636	0.047197	0.021486	0.016057	0.000804437	-3.53906	down
gene24846	PPP1R3B	25.8995	79.8347	3.47645	3.35574	5.47307	8.50406e-17	-3.50668	down
NewGene_15810	--	0.607739	1.21129	0.077291	0.032622	0.129833	1.51001e-06	-3.43037	down
gene15031	LOC102178093	1.27703	3.19469	0.024315	0.29001	0.280118	0.00418872	-3.37674	down
gene4828	MYF5	7.28054	4.14144	0.378725	0.220085	1.15766	0.000701732	-3.3336	down
gene19865	SLC16A3	55.3868	60.1083	2.6114	9.11916	5.80409	1.08145e-08	-3.29034	down
NewGene_58152	--	0.844053	1.17714	0.042988	0.042896	0.21632	0.0014277	-3.2674	down
NewGene_20825	--	3.17966	4.34997	0.175349	0.032028	0.953482	0.0247716	-3.24319	down
gene92	CXADR	8.75051	37.0423	1.41081	1.24732	3.77024	1.4722e-05	-3.22267	down
gene22575	CFB	4.15297	40.5935	1.18959	1.57762	3.49111	0.00076704	-3.17946	down
NewGene_72483	--	0.091329	0.279191	0.013585	0.001696	0.032786	0.016478	-3.17887	down
NewGene_34087	--	1.01951	2.25347	0.148966	0.125248	0.218955	2.22468e-08	-3.16998	down
NewGene_64777	--	0.644955	1.61267	0.095905	0.109431	0.13289	2.6016e-07	-3.16424	down
gene20424	NPR3	18.5573	8.71899	1.17896	1.607	2.04459	1.41666e-07	-3.15989	down
NewGene_30029	--	1.16991	4.96888	0.065796	0.218969	0.58915	0.00522988	-3.13633	down
gene15613	EXPH5	0.252136	0.376407	0.033738	0.023145	0.038384	9.45227e-06	-3.11614	down
gene6857	SHROOM3	2.06922	2.73563	0.15411	0.280206	0.353473	1.13895e-11	-3.08754	down
NewGene_49240	--	0.436896	1.48943	0.021623	0.014612	0.247094	0.0286447	-3.08494	down
gene26610	ARX	1.83657	1.69907	0.181086	0.126836	0.306203	1.62955e-06	-3.08026	down
gene8220	ASF1B	3.99673	18.993	1.45782	0.927501	1.06076	7.24868e-06	-3.07908	down
gene9012	PHF24	12.8375	12.4275	1.13566	1.04331	2.43311	5.84515e-09	-3.02365	down
gene15032	ART1	30.0097	41.3385	2.13877	1.08742	9.75109	0.00252334	-3.01026	down
gene2798	GIPC2	0.64191	3.01467	0.060304	0.147445	0.396113	0.00448598	-3.00513	down
gene1501	LOC102178119	4.3516	17.7987	1.33408	1.0829	1.19164	1.29969e-06	-2.98035	down
NewGene_62038	--	0.648374	1.33301	0.051774	0.08163	0.220126	0.000732209	-2.96177	down
gene1502	LOC102177846	129.234	530.8	38.9663	41.0615	30.1954	1.9995e-07	-2.94551	down
gene23080	AQP4	4.71659	5.21101	0.474856	0.230274	1.17756	0.000168255	-2.94033	down
NewGene_40703	--	0.532605	0.265133	0.044838	0.028226	0.0945	0.00449057	-2.88649	down
NewGene_57893	--	1.15923	1.19865	0.148991	0.105154	0.259149	1.30375e-05	-2.88582	down
gene6526	PPARGC1A	6.82131	4.94963	0.71374	0.373456	1.30359	9.03085e-05	-2.87001	down
NewGene_57808	--	0.576313	1.09485	0.036238	0.033013	0.303507	0.018261	-2.8682	down
NewGene_35858	--	1.20864	0.523855	0.065752	0.047884	0.262237	0.0327253	-2.85834	down
gene18178	MAMSTR	4.42198	23.7285	1.82609	0.839589	2.29981	0.000237396	-2.85212	down
NewGene_44106	--	0.554453	0.868	0.034733	0.045174	0.21825	0.000258278	-2.82802	down
gene4865	KERA	16.6551	11.7392	1.61039	1.99673	2.66595	1.82119e-08	-2.78072	down
gene16393	KCNK2	0.907347	0.293024	0.068851	0.087794	0.114586	0.00708096	-2.77594	down
NewGene_24052	--	0.390353	0.421316	0.022341	0.024582	0.121506	0.0424358	-2.76908	down
NewGene_11014	--	0.454151	0.550741	0.038242	0.046431	0.115454	3.85307e-05	-2.76317	down
NewGene_2476	--	2.9307	1.55899	0.052425	0.60759	0.390553	0.0147079	-2.75899	down
gene1902	ITGB6	10.1557	10.3968	1.08316	0.403168	3.05231	0.00244583	-2.75763	down
NewGene_65008	--	0.642626	7.71705	0.421068	0.497778	0.651287	0.00772216	-2.74598	down
gene26838	ZIC3	0.539682	1.93674	0.256146	0.135803	0.078601	0.00763867	-2.73001	down
NewGene_8688	--	0.064067	0.276665	0.001887	0.030835	0.021339	0.0475503	-2.69793	down
NewGene_57556	--	13.0228	8.78445	1.20814	0.383689	4.10536	0.00969637	-2.69364	down
NewGene_31763	--	3.37164	1.46905	0.102976	0.278184	0.830048	0.0223507	-2.6788	down
gene10386	GPX2	7.89854	4.55423	1.57334	0.826958	0.512017	0.00283987	-2.6666	down
gene27511	THEM6	0.458244	2.1669	0.127215	0.166954	0.243649	0.00123888	-2.66334	down
gene7843	LOC102169177	1.41307	2.53544	0.486915	0.131389	0.214679	0.00453422	-2.65826	down
NewGene_55413	--	0.502044	1.28838	0.043468	0.027581	0.232505	0.0268935	-2.6539	down
gene23789	SBK1	3.15541	7.23502	0.334278	0.84305	1.12886	2.999e-05	-2.64263	down
NewGene_33432	--	0.496036	1.60843	0.148599	0.127639	0.137522	4.88905e-07	-2.62886	down
NewGene_23122	--	0.597641	0.839958	0.060766	0.07208	0.201823	0.00140785	-2.62736	down
NewGene_65358	--	0.279984	0.711605	0.019297	0.0499	0.139198	0.0335231	-2.62364	down
gene19377	WFIKKN2	4.37191	2.5675	0.289477	0.60343	0.881216	0.000328512	-2.60988	down
gene21744	LOC106503428	0.430969	0.876766	0.117227	0.081752	0.084707	0.00286797	-2.60522	down
gene9793	EPHA7	0.431557	0.457452	0.050803	0.09253	0.051776	0.000161652	-2.59884	down
NewGene_60158	--	0.221476	0.33334	0.037456	0.060952	0.028235	0.000232654	-2.58547	down
gene24541	ANKRD2	225.409	97.3135	51.488	5.59475	24.3916	0.0223253	-2.58353	down
NewGene_26155	--	4.53622	7.38332	0.699839	0.348832	1.78086	0.00102088	-2.58122	down
gene17597	CDH1	1.41854	9.48291	0.254322	0.641311	1.52233	0.0164636	-2.55477	down
NewGene_12663	--	0.276588	0.477282	0.054546	0.042601	0.079776	1.85368e-05	-2.55179	down
NewGene_72537	--	1.27985	2.57567	0.313558	0.243781	0.18454	1.66263e-05	-2.54797	down
gene27082	RAB9B	0.745373	2.45831	0.129112	0.177175	0.433223	0.00321769	-2.53285	down
NewGene_33234	--	2.14987	0.973274	0.16886	0.065362	0.361026	0.00242043	-2.52911	down
NewGene_66889	--	0.57043	0.565781	0.108691	0.05627	0.108807	0.0102987	-2.52758	down
NewGene_39191	--	0.099276	0.081783	0.011157	0.005293	0.031509	0.0472727	-2.51291	down
NewGene_42697	--	0.378596	0.601415	0.020184	0.061327	0.171507	0.0108417	-2.48627	down
gene9761	SIM1	13.0441	3.78387	2.28532	1.55862	0.898626	0.00670559	-2.47722	down
gene21898	GRIP2	4.8273	12.3311	1.39896	1.03048	1.70516	4.93789e-07	-2.47421	down
gene7321	CAMK2A	36.3007	59.9342	6.51756	5.61492	12.1503	4.03234e-08	-2.46882	down
gene26808	IGSF1	2.62625	0.432141	0.303809	0.133624	0.485046	0.048307	-2.45541	down
gene12448	OLFM1	6.22332	17.9126	1.00431	3.0349	1.84609	0.000202698	-2.44143	down
NewGene_73395	--	1.24624	3.66856	0.213865	0.178938	0.786405	0.00513524	-2.44123	down
NewGene_71615	--	0.495304	1.14827	0.125454	0.025284	0.188566	0.00292615	-2.43505	down
NewGene_42265	--	0.609655	1.92067	0.073089	0.156779	0.163797	0.000522169	-2.43244	down
NewGene_29448	--	1.73347	1.26113	0.112873	0.416732	0.351631	0.00224874	-2.43151	down
NewGene_68353	--	0.213373	0.501043	0.06037	0.038069	0.066301	2.39046e-05	-2.42451	down
NewGene_67700	--	1.04065	0.440992	0.113874	0.238879	0.107979	0.038957	-2.40732	down
gene11782	THNSL2	1.27176	2.54152	0.393365	0.101987	0.481313	0.00981027	-2.40675	down
gene15749	FMOD	44.8043	14.4361	4.2588	6.06135	7.77079	0.00175375	-2.40363	down
gene2410	FOXO6	0.68021	3.52848	0.374204	0.354595	0.301684	0.00429567	-2.38097	down
gene12618	SLITRK6	1.09182	2.64075	0.17458	0.350768	0.457655	0.000201511	-2.37512	down
NewGene_63063	--	0.770927	0.452611	0.119874	0.075367	0.157301	0.00513524	-2.36858	down
NewGene_42681	--	1.05446	2.58124	0.142803	0.225095	0.590305	0.00281636	-2.36199	down
gene23336	LOC102168680	35.8839	8.56798	6.74766	3.41466	3.79142	0.02073	-2.33913	down
NewGene_65056	--	4.19291	7.13869	1.99605	3.51422	1.79284	8.52415e-09	-2.31881	down
NewGene_12979	--	0.198227	0.206967	0.017179	0.02103	0.086631	0.0469496	-2.3132	down
gene3766	RXRG	3.78527	12.9308	0.889966	1.14221	2.28996	0.00142084	-2.30158	down
gene25145	MSS51	24.1681	22.1675	3.73268	2.779	7.51207	8.2354e-05	-2.29963	down
gene13107	CDNF	7.46449	18.631	2.27503	1.67344	3.35386	4.29491e-05	-2.26744	down
NewGene_65357	--	2.04401	3.13591	0.162154	0.430232	0.994033	0.0102955	-2.24033	down
gene15777	CNTN2	0.097179	0.44977	0.050444	0.034226	0.063761	0.0207424	-2.23778	down
gene2978	COL11A1	4.76489	2.39553	0.642082	0.602022	1.14367	0.00104834	-2.2286	down
gene20729	HOMER2	58.4746	27.1498	12.2909	7.37638	8.46095	0.00121429	-2.21204	down
gene24309	CPXM2	3.93884	1.18629	0.424047	0.857687	0.582875	0.0143491	-2.17714	down
gene4717	CALCR	1.11928	0.602001	0.088682	0.127877	0.381704	0.0485115	-2.1764	down
gene25530	LOC102189835	7.38521	6.17581	1.31296	0.941587	2.22921	0.000222116	-2.17572	down
NewGene_51925	--	0.831863	1.45766	0.161543	0.12409	0.384519	0.00650304	-2.16802	down
gene8158	LDLR	2.61486	5.82834	0.858387	1.0752	0.599012	2.45977e-05	-2.16799	down
NewGene_32299	--	0.345743	0.225969	0.044775	0.046709	0.102059	0.0335231	-2.16546	down
gene15030	LOC102169116	30.0043	17.2393	2.16616	2.52941	12.132	0.0394026	-2.15534	down
gene3278	SEMA6C	28.1407	86.654	7.80585	10.1422	16.8933	0.000249498	-2.15188	down
gene21507	BHLHE40	17.5712	20.5896	2.60057	5.61526	4.3056	1.74759e-06	-2.14676	down
gene19653	TUBG1	14.1827	53.0665	4.8703	8.53177	6.53027	0.000311762	-2.14594	down
gene20871	MPI	7.03571	17.3657	1.57634	3.2693	2.6287	4.45906e-05	-2.14436	down
gene6071	TUBA8	18.9231	36.6616	3.3182	8.8205	5.37747	0.00011354	-2.14	down
gene4377	HOXA10	3.11718	8.15097	0.688252	0.851057	1.95551	0.00221132	-2.13859	down
gene6368	PITX2	13.2005	16.0783	3.87086	1.8854	3.78057	5.08619e-05	-2.11809	down
NewGene_51913	--	1.04624	1.42298	0.174519	0.304583	0.239772	0.000435298	-2.11097	down
gene23462	PRSS33	2.37485	8.78961	0.60089	2.01998	0.782689	0.0215434	-2.1093	down
NewGene_70401	--	2.04202	0.878338	0.312293	0.459164	0.281973	0.0110133	-2.10749	down
gene24505	SCD	22.2095	29.0998	2.67657	9.89475	4.5881	0.0027163	-2.10651	down
gene18107	CCDC8	15.9898	22.9609	2.82321	2.83244	7.48597	0.000460114	-2.09288	down
NewGene_50742	--	0.52617	0.486709	0.141678	0.091641	0.202986	0.00987392	-2.08539	down
gene4784	LGR5	0.389987	0.335135	0.036025	0.127653	0.088879	0.0455344	-2.07633	down
NewGene_72487	--	1.72987	2.50259	0.428384	0.254701	0.749998	0.00231909	-2.06631	down
NewGene_32665	--	0.389072	1.20481	0.124715	0.190664	0.186762	0.0156822	-2.06408	down
gene24694	ZNF385D	4.85012	2.25535	1.17671	0.615409	0.82603	0.00718691	-2.06375	down
gene10023	LOC106501757	1.94808	0.858934	0.288159	0.545501	0.21961	0.0411281	-2.05258	down
gene19651	PSMC3IP	0.952376	1.56936	0.222922	0.357585	0.251175	0.00752553	-2.04714	down
gene9868	CTGF	37.8858	9.42954	6.44487	5.3063	6.84439	0.0206766	-2.04058	down
NewGene_75384	--	0.198148	0.318801	0.122394	0.031115	0.045047	0.0107686	-2.03834	down
NewGene_36659	--	0.273508	0.571288	0.091008	0.049698	0.123689	0.00716873	-2.03749	down
NewGene_67206	--	0.794356	1.40209	0.061038	0.525603	0.336676	0.0326596	-2.03164	down
NewGene_15062	--	1.30801	0.700981	0.324774	0.19461	0.22608	0.00926906	-2.03106	down
gene4208	HILPDA	1.87676	6.11344	0.4661	0.743471	1.43091	0.0169168	-2.02644	down
gene16099	GPR157	4.49635	4.88675	0.915261	0.425358	2.02948	0.0279408	-2.02523	down
NewGene_1321	--	0.281783	0.266528	0.045835	0.071437	0.108295	0.00106104	-2.0246	down
NewGene_20210	--	1.12259	2.43392	0.232207	0.224724	0.730156	0.00894444	-2.02352	down
NewGene_1051	--	0.341405	0.352362	0.101237	0.047884	0.091487	0.0465545	-2.02332	down
gene25125	DUPD1	13.8863	15.0409	2.53634	1.14427	7.58072	0.0327253	-2.02057	down
gene2727	PDE4B	17.0528	17.5086	2.22426	3.05798	7.38065	0.0022654	-2.01843	down
gene8554	CILP2	2.38488	1.37271	0.489069	0.346861	0.5829	0.0032594	-2.01773	down
gene9741	RTN4IP1	2.24283	5.16597	0.793624	0.56619	1.13908	0.00101421	-2.01601	down
NewGene_77468	--	1.96424	8.16516	0.480499	0.556715	2.03415	0.0307456	-2.01588	down
gene24700	NKIRAS1	2.04628	2.98293	0.562016	0.315057	0.892344	0.0164861	-2.00937	down
NewGene_50664	--	1.17567	1.7628	0.416002	0.466824	0.49654	0.000229469	-1.99213	down
NewGene_29395	--	0.404258	0.418008	0.084166	0.085719	0.127855	0.0434495	-1.98168	down
gene12785	MAB21L1	1.30933	2.24081	0.418791	0.334901	0.49543	9.03085e-05	-1.97675	down
NewGene_14854	--	3.32825	4.31208	1.19652	1.06582	1.47554	0.000235123	-1.97365	down
NewGene_61220	--	0.368106	0.666524	0.12085	0.136826	0.105248	0.00136004	-1.96726	down
NewGene_7586	--	0.260034	0.371057	0.053833	0.047698	0.128639	0.0149199	-1.9657	down
gene23850	DCTPP1	3.69336	18.5375	2.3371	2.22943	2.72093	0.0114199	-1.96357	down
gene1084	HSPB7	356.098	158.873	89.6136	59.7961	53.9182	0.00666587	-1.96081	down
NewGene_24953	--	0.55908	2.15923	0.245594	0.129252	0.406066	0.0153059	-1.95881	down
gene26009	CD248	4.64071	14.3401	2.32488	2.64996	1.45205	0.00175079	-1.95006	down
NewGene_15365	--	2.1072	2.53535	0.576958	0.797604	1.34673	0.0309133	-1.94892	down
NewGene_44059	--	0.602975	0.76589	0.184196	0.105722	0.203409	0.00909413	-1.94488	down
gene16593	MTFP1	2.9563	11.9039	2.17072	1.13765	1.63562	0.0139957	-1.94174	down
gene22699	VEGFA	27.4546	27.747	7.18506	8.96644	4.17775	0.000197911	-1.93658	down
NewGene_31513	--	1.13829	3.05327	0.33908	0.613872	0.395038	1.77621e-05	-1.93578	down
NewGene_23109	--	0.066837	0.149822	0.020997	0.022509	0.023921	0.0100662	-1.93343	down
gene11481	BOLA3	24.7788	61.0833	10.7348	5.91071	13.7059	0.00122468	-1.92881	down
NewGene_6192	--	4.20314	5.51927	1.54308	1.17348	1.54346	1.5958e-06	-1.91764	down
NewGene_8063	--	3.70313	2.06137	0.94398	0.869529	0.7678	0.00142084	-1.90348	down
NewGene_24722	--	0.449341	1.05328	0.252882	0.208865	0.104336	0.0262936	-1.898	down
NewGene_46483	--	1.57657	1.07372	0.436158	0.464435	0.10641	0.0468154	-1.89313	down
gene19695	MEOX1	2.6221	1.4768	0.439398	0.755121	0.505506	0.0096528	-1.88959	down
gene19376	TOB1	40.7074	77.3382	13.5551	10.4086	20.1448	1.76881e-05	-1.88837	down
gene25848	LOC106503742	7.12812	15.0796	2.47743	2.22842	3.53809	9.06914e-05	-1.88265	down
gene19430	ATP5G1	67.8673	177.036	30.124	29.309	29.3283	7.96101e-06	-1.88115	down
NewGene_22056	--	0.330259	0.481666	0.075404	0.141446	0.177321	0.00753586	-1.87874	down
gene11433	SLC9A2	1.25713	1.89997	0.447095	0.268836	0.494042	0.000478007	-1.86839	down
NewGene_67943	--	0.315278	0.228349	0.058555	0.061578	0.105449	0.00670367	-1.86561	down
NewGene_15618	--	0.88928	0.659758	0.095465	0.08914	0.22141	0.015895	-1.86075	down
gene7472	CXXC5	25.4585	37.6738	4.02815	5.63508	14.2341	0.00666587	-1.85807	down
NewGene_29785	--	0.78539	0.995742	0.207505	0.260411	0.230829	0.00896792	-1.85797	down
NewGene_73539	--	1.67207	0.748791	0.246739	0.448799	0.295155	0.0182656	-1.85188	down
gene3272	PRUNE1	6.04213	9.75927	1.1161	1.67918	2.93422	7.71565e-05	-1.84625	down
NewGene_77197	--	0.185415	0.115266	0.034419	0.040779	0.051946	0.0312531	-1.84356	down
NewGene_36657	--	2.16119	3.13462	0.399542	0.45867	1.55174	0.000173003	-1.84125	down
gene13651	LOC108633201	19.7099	53.3459	8.24623	8.54413	10.6124	6.76925e-05	-1.83647	down
NewGene_63911	--	0.309839	0.439259	0.085593	0.136163	0.072877	0.0430308	-1.827	down
NewGene_35112	--	1.8241	4.77537	0.691018	1.39508	0.5561	0.00223869	-1.80812	down
gene11256	MTX3	1.32242	3.97663	0.253019	0.904664	0.677077	0.0280172	-1.80124	down
gene5708	BHLHE41	7.07234	4.25276	1.41472	1.43635	2.19529	0.00345249	-1.78463	down
gene15670	ANGPTL5	5.4209	2.83269	0.946723	1.58073	1.18395	0.0147053	-1.78311	down
gene1115	PAX7	3.13591	5.80321	1.08338	0.899698	1.61858	5.29073e-05	-1.78283	down
NewGene_47259	--	0.570406	1.08001	0.15988	0.260913	0.250547	0.00202042	-1.7828	down
gene17233	MAF	17.9941	20.3068	3.44752	3.36858	9.9889	0.0117652	-1.77627	down
gene19384	CACNA1G	0.34643	0.488929	0.146969	0.126509	0.067868	0.0186374	-1.76704	down
gene11259	HOMER1	15.3672	8.28562	2.52396	2.50012	5.86185	0.016413	-1.76658	down
gene13687	DHX35	4.06292	3.70699	0.935849	1.3269	1.10708	0.00010722	-1.76454	down
NewGene_77502	--	1.31899	0.946761	0.290035	0.296503	0.237817	0.00284672	-1.76371	down
gene1929	CSRNP3	0.679976	0.940051	0.190281	0.132268	0.35837	0.00623527	-1.76326	down
gene4923	HOXC10	15.3552	15.0193	3.06946	4.14845	6.05765	0.000183996	-1.76086	down
gene10034	RMND1	0.645914	2.63961	0.330105	0.367691	0.568861	0.0289287	-1.75815	down
gene10790	C10H15orf41	5.52316	5.79668	0.885546	1.51265	2.58326	0.00439756	-1.75242	down
gene5183	KIF21A	0.435963	2.01738	0.327806	0.231329	0.376092	0.0318355	-1.74826	down
NewGene_19762	--	0.859055	1.48166	0.18288	0.343679	0.464754	0.00752553	-1.74403	down
gene1979	SLC25A12	47.505	55.1304	12.066	15.1416	17.1957	1.00917e-08	-1.743	down
gene13885	LOC102174762	15.1169	10.596	6.12371	2.00491	3.32408	0.0370266	-1.72157	down
gene9598	RSPO3	3.45876	4.11331	1.39023	0.653422	1.21725	0.00543452	-1.71916	down
NewGene_20863	--	23.7776	39.0924	8.72612	9.98101	8.14214	2.67279e-09	-1.71793	down
gene20850	LINGO1	14.7481	19.4511	5.30334	4.5161	4.85377	5.06978e-08	-1.71772	down
NewGene_52313	--	0.482228	0.981373	0.214218	0.165241	0.264864	0.000337549	-1.7085	down
gene27966	MAGIX	6.11124	11.2608	2.02856	2.90218	2.4166	0.000151209	-1.70793	down
gene698	KCNAB1	16.6777	27.525	9.44003	2.19412	6.8329	0.038957	-1.70778	down
gene4670	NDUFA4	405.597	413.371	143.986	93.069	126.843	9.03085e-05	-1.70111	down
gene6668	RASL11B	3.04	3.42352	0.744585	0.777635	1.39081	0.00236857	-1.69163	down
gene6855	STBD1	25.4069	27.6414	5.68361	5.03286	13.4841	0.00718725	-1.69125	down
gene13719	FITM2	9.3764	47.0504	6.42281	8.77038	7.23802	0.0165523	-1.68947	down
NewGene_42716	--	0.413484	0.726714	0.153336	0.193372	0.139211	0.0100929	-1.68779	down
gene3087	PPM1J	5.24777	5.21073	1.36739	1.07821	2.31684	0.00439756	-1.68607	down
NewGene_53513	--	0.123828	0.213168	0.044143	0.048231	0.0467	0.0035215	-1.68319	down
gene12396	AGPAT2	2.20315	8.64595	1.17836	1.36175	1.88554	0.0181007	-1.68055	down
NewGene_5932	--	0.269559	0.424289	0.068079	0.071226	0.161635	0.0388591	-1.68007	down
gene721	P2RY1	8.39926	20.8409	3.14736	2.75541	6.55768	0.00650084	-1.67817	down
NewGene_66495	--	3.76681	6.2153	0.990656	1.60859	1.63656	1.64292e-06	-1.6778	down
gene382	TFRC	29.6597	31.0898	9.91745	7.03604	11.1412	5.08619e-05	-1.67521	down
gene2022	HOXD3	1.41804	2.73632	0.448472	0.367781	0.994456	0.0199137	-1.6708	down
gene19860	LOC108638312	3.27196	3.94741	1.39217	1.07573	0.731216	0.00870971	-1.66912	down
NewGene_42385	--	2.45147	2.0732	0.794898	0.565242	0.939159	0.000337093	-1.6663	down
gene5988	MRPL51	9.49568	30.1142	3.91993	6.15964	6.63941	0.00555698	-1.65928	down
NewGene_52615	--	0.361893	0.883093	0.174062	0.147297	0.277319	0.00298422	-1.6531	down
gene4374	HOXA7	2.05843	4.76747	0.662494	0.792383	1.52576	0.0165523	-1.6525	down
gene2529	LURAP1	0.685914	1.57059	0.163772	0.357936	0.470877	0.018513	-1.65005	down
gene19732	CCDC43	25.1311	61.594	12.9977	10.3641	13.9441	0.000171401	-1.64274	down
gene3521	NAXE	17.1338	54.9758	8.51731	11.2847	11.1127	0.00293477	-1.64107	down
gene3797	MPC2	64.4317	80.0426	24.6213	16.3097	25.1049	5.00322e-05	-1.63916	down
gene1175	EPHB2	0.983431	4.92836	0.573044	0.941189	0.958863	0.035334	-1.63425	down
gene10245	ESRRB	1.54155	2.38779	0.549005	0.660642	0.568386	7.24868e-06	-1.62896	down
gene16178	TMEM52	46.7241	92.3076	21.759	11.3422	28.6982	0.00593573	-1.62661	down
gene4371	HOXA4	1.72679	5.21516	0.865701	0.651296	1.48437	0.0344877	-1.62593	down
gene23550	GLIS2	4.01522	6.02459	1.30266	1.54673	1.74132	1.29468e-07	-1.62592	down
gene7378	SH3RF2	1.61754	8.15809	1.37697	0.970408	1.80059	0.038957	-1.62477	down
NewGene_18578	--	0.323285	0.664731	0.114939	0.156989	0.216641	0.010905	-1.62079	down
NewGene_53625	--	0.948151	1.00199	0.185954	0.227619	0.297671	0.00017964	-1.62001	down
gene27006	AMOT	44.3241	72.7887	18.0676	17.503	17.3919	5.84515e-09	-1.61906	down
gene4619	DNAH11	1.37486	2.43054	0.513782	0.441817	0.773605	0.000188229	-1.61656	down
NewGene_56971	--	0.468596	0.39063	0.148979	0.135055	0.127958	0.0121605	-1.60717	down
gene22906	KLHL31	58.861	135.975	25.0323	13.9884	48.7226	0.0255221	-1.60427	down
NewGene_77363	--	0.952688	1.32537	0.371676	0.353137	0.381951	0.00121429	-1.60364	down
NewGene_15617	--	1.05672	2.20004	0.432487	0.496989	0.598384	0.0070699	-1.59889	down
gene17915	C18H19orf54	3.41657	6.48655	1.59121	2.09644	0.762216	0.0233264	-1.59684	down
NewGene_47342	--	12.867	18.2416	4.39626	4.34607	5.95889	7.30837e-07	-1.59662	down
gene6077	PDXP	1.68443	5.03684	0.788805	1.28597	0.878135	0.0157809	-1.59617	down
gene20324	HSPB3	30.2823	37.3317	9.88276	4.48891	17.9876	0.0352977	-1.59444	down
gene9170	PEBP4	33.1672	49.3232	9.47668	10.1333	19.6902	0.00134179	-1.58218	down
NewGene_6909	--	0.613787	1.09535	0.290406	0.316017	0.19728	0.0229722	-1.57761	down
gene27711	EBP	4.09429	7.95789	1.4157	1.9733	2.20203	0.00129796	-1.57591	down
NewGene_76668	--	0.897402	1.30936	0.328304	0.275518	0.442308	0.0115372	-1.57494	down
gene1643	FZD7	5.39075	10.2087	2.13191	2.65546	2.44186	1.51001e-06	-1.57302	down
NewGene_33164	--	0.079662	0.221973	0.029941	0.037206	0.069911	0.0441148	-1.57194	down
gene2332	SH3D21	0.59275	0.759645	0.252754	0.19685	0.184671	0.0468638	-1.56892	down
gene7330	PPARGC1B	6.73143	14.4159	3.3344	2.21589	4.17397	0.00133897	-1.56703	down
gene24808	RNF122	3.86053	4.99179	0.686777	1.54699	2.1089	0.0184981	-1.56629	down
gene21330	GADL1	37.9151	18.9636	13.3978	6.52359	9.38872	0.0414954	-1.56319	down
NewGene_2012	--	0.798841	0.86237	0.148393	0.318017	0.19049	0.0404601	-1.56183	down
gene20415	RAD1	4.69297	3.10843	1.2974	1.51108	1.19038	0.0118836	-1.56119	down
gene20819	IDH3A	59.9064	84.5194	19.9937	20.0908	29.5715	1.97972e-06	-1.56006	down
gene15486	SLC37A4	9.57678	21.7149	4.11753	2.58913	7.97777	0.023425	-1.56006	down
NewGene_63721	--	1.6028	2.35579	0.558778	0.714394	0.608313	0.000996121	-1.55726	down
gene23205	ST8SIA5	2.53258	3.88701	0.895281	0.669543	1.51665	0.00472097	-1.5557	down
NewGene_76598	--	0.899432	1.00907	0.285446	0.398339	0.289258	8.95651e-06	-1.55491	down
gene28212	SHISA4	16.219	33.0049	6.35717	6.08878	10.7876	0.00125099	-1.54808	down
gene13716	JPH2	21.8083	25.4976	6.35898	3.79504	13.5158	0.0314625	-1.544	down
NewGene_28981	--	0.226683	0.404139	0.119757	0.089063	0.086664	0.0100628	-1.54394	down
NewGene_73520	--	1.16424	1.32423	0.332407	0.286723	0.629325	0.0213858	-1.54365	down
gene11920	NFU1	24.1444	45.4555	9.27241	10.2629	13.5746	1.75595e-05	-1.54198	down
gene12005	KCNK3	1.55389	1.30473	0.535421	0.356119	0.553351	0.0156291	-1.54183	down
gene19654	LOC102188627	1.68092	6.27906	1.25299	1.17668	1.12409	0.0285596	-1.5391	down
gene25284	RET	2.89231	6.09193	1.06405	1.57223	1.61737	0.000175326	-1.53795	down
gene4335	STEAP1	2.59113	2.88804	1.11118	0.737918	0.868603	0.0136827	-1.53557	down
gene24645	STAMBPL1	3.32683	6.24941	1.05883	1.3851	2.10024	0.0022489	-1.53346	down
NewGene_11980	--	1.3122	3.37436	0.556625	0.552557	0.947437	0.00114784	-1.53306	down
NewGene_47950	--	0.654194	1.05743	0.139575	0.193203	0.307237	0.0352977	-1.53215	down
NewGene_53303	--	2.7376	3.86478	0.777038	0.788815	1.2305	7.14292e-05	-1.53165	down
gene1528	LOC102169634	5.309	17.4572	2.66577	4.46546	3.10714	0.0143665	-1.52992	down
gene12906	KBTBD7	2.71145	5.3261	1.12952	1.28782	1.41144	1.83899e-05	-1.5292	down
gene9334	ZNF169	3.80461	1.85231	0.902749	1.1913	0.951253	0.0432417	-1.52485	down
NewGene_40701	--	4.12108	2.17848	1.38825	0.87649	0.956776	0.0116532	-1.5231	down
gene21437	LOC102173047	0.738483	1.05463	0.287251	0.327138	0.261106	0.00386966	-1.52226	down
gene310	POPDC2	11.8172	17.2506	4.47187	2.38687	7.53232	0.0232221	-1.51996	down
gene7627	BSG	126.124	330.793	64.5861	70.8541	78.7587	0.000337459	-1.51722	down
gene24687	CISD1	16.2159	32.3129	7.83839	7.19511	10.0441	0.000206263	-1.51643	down
gene21773	TREX1	4.16357	5.20909	1.02422	1.7812	1.92189	0.00294126	-1.5157	down
NewGene_11078	--	0.375651	0.55155	0.143046	0.140751	0.181492	0.0126396	-1.51541	down
gene10579	PIGB	1.56457	2.36503	0.555976	0.503494	0.606152	0.00525135	-1.51507	down
gene487	IGF2BP2	13.937	6.62675	3.08701	4.02551	4.16548	0.0262936	-1.50991	down
NewGene_28622	--	1.11834	3.45165	0.656075	0.599255	0.694598	0.016484	-1.50114	down
gene22033	TPMT	3.71148	7.21854	1.39182	1.76151	2.14763	0.000972198	-1.50106	down
gene18469	CCDC106	2.1959	3.22498	0.903605	0.741778	1.02265	0.00215705	-1.49976	down
NewGene_14232	--	0.232949	0.311938	0.10574	0.074856	0.092403	0.0414954	-1.49391	down
gene4569	SEMA3C	34.4127	25.3223	9.88102	7.40058	14.708	0.0100628	-1.4939	down
gene16020	PRRX1	12.9896	16.4448	4.28486	3.57417	7.22071	0.00159843	-1.49237	down
gene26468	APEX2	14.7448	8.77036	4.54165	4.60129	3.55404	0.0171961	-1.48887	down
NewGene_10390	--	92.5	58.6049	24.3625	24.739	33.0582	0.00690654	-1.48873	down
gene14141	STAU2	18.7913	26.3202	7.64016	7.42814	8.68727	2.00662e-08	-1.48773	down
gene11507	LOC102187233	1.28188	3.06959	0.770777	0.702019	0.607535	0.00436162	-1.48591	down
NewGene_35841	--	0.341713	0.875394	0.18309	0.228714	0.128237	0.0400549	-1.47905	down
gene5142	SLC38A4	9.12318	29.1002	5.95106	7.5554	4.75598	0.0064306	-1.47815	down
gene4907	ZNF385A	3.20951	8.42067	1.38909	1.69157	2.58615	0.011795	-1.47583	down
gene20401	SLC1A3	1.25768	4.2771	0.61188	1.00859	1.04997	0.031718	-1.46433	down
gene22669	ANKRD66	1.69196	1.93633	0.423092	0.615009	0.876601	0.0156822	-1.46275	down
NewGene_32237	--	2.67787	8.40769	1.38316	1.39262	1.40314	0.0210824	-1.46083	down
gene18096	MYPOP	1.51311	1.79173	0.383468	0.50539	0.85925	0.0280219	-1.46011	down
gene4543	NAPEPLD	3.05199	4.7318	1.23243	1.3062	1.41517	3.13804e-06	-1.4581	down
gene25324	LOC102168327	3.38109	7.91263	1.71607	2.05588	1.95946	0.00712083	-1.45806	down
gene24918	SLC25A4	429.02	772.297	200.512	196.6	206.52	4.81465e-07	-1.45727	down
gene13003	ATP5C1	237.857	395.564	101.358	116.684	99.9983	1.61244e-06	-1.45152	down
gene19455	PNPO	4.38652	7.03729	1.60111	1.98478	2.27878	1.17103e-05	-1.45144	down
gene10214	DIO2	0.596983	1.7868	0.388226	0.343058	0.426894	0.0170385	-1.44542	down
gene11880	LGALSL	55.6502	51.7304	20.5329	14.0234	23.3139	0.00244244	-1.44432	down
gene3831	DPP6	2.9026	6.10449	1.66881	0.913521	1.92117	0.0141373	-1.44372	down
gene3020	SYPL2	141.246	137.384	45.7434	26.9319	78.9563	0.0282118	-1.43955	down
gene17041	NDUFC1	12.4647	36.5665	9.12549	6.79461	7.87099	0.0158606	-1.43942	down
NewGene_51903	--	0.57261	0.725932	0.141033	0.200964	0.353974	0.0359331	-1.43689	down
gene6404	GSTCD	1.31093	2.96685	0.643375	0.425954	1.06359	0.0433084	-1.43351	down
gene1108	LOC108637086	4.32196	5.04684	1.72933	1.59018	1.62644	0.0422146	-1.42937	down
gene3792	RCSD1	17.0776	29.3086	6.27284	5.71741	12.1564	0.00582875	-1.42458	down
gene16700	COQ5	4.81038	12.033	2.37768	2.56773	3.84528	0.0103588	-1.42415	down
gene23892	TRIM72	18.8514	35.8277	7.88761	7.37488	13.057	0.0014277	-1.42201	down
gene2910	FAM69A	3.34263	5.83209	0.996764	1.66755	2.19901	0.00892887	-1.4218	down
gene20895	LOXL1	2.19993	3.83955	0.682962	0.958678	1.58355	0.0220299	-1.42144	down
gene14364	PTP4A3	31.6568	51.7163	11.4881	14.0355	18.2362	2.15078e-05	-1.42131	down
NewGene_72592	--	13.2292	21.0501	5.63899	5.20038	7.54394	1.44923e-05	-1.4204	down
gene20040	SLC16A5	4.96377	17.3079	4.28686	2.78475	3.72776	0.0309133	-1.42004	down
gene25997	BANF1	58.6511	146.682	32.9947	35.3825	34.6831	0.00076704	-1.4194	down
gene18111	PTGIR	0.680483	0.64727	0.225123	0.285621	0.213924	0.039888	-1.41694	down
gene2019	HOXD8	17.4179	35.9102	9.99692	7.29106	9.98975	0.000740784	-1.41692	down
gene15576	TIMM8B	15.1348	54.3826	12.7406	11.2978	9.71959	0.0299795	-1.41565	down
gene20236	MRPS36	13.1753	33.5519	7.47178	7.1104	9.02341	0.00411935	-1.41113	down
gene7511	MYOT	429.993	309.672	179.233	93.7664	143.465	0.0233298	-1.41072	down
NewGene_54731	--	1.23211	1.55622	0.29973	0.266793	0.405741	0.0388591	-1.40826	down
gene23110	GREB1L	5.9571	9.93026	1.69562	2.16757	4.68163	0.0254405	-1.40123	down
gene1755	DBI	57.5936	80.0713	25.3832	18.3287	30.067	0.000557871	-1.39999	down
gene7629	CDC34	14.8424	38.5588	7.98035	8.90547	10.3218	0.00236731	-1.39992	down
NewGene_15435	--	0.092368	0.189395	0.043979	0.046014	0.073748	0.0327758	-1.39819	down
gene16012	METTL18	1.89314	4.41278	0.807414	1.3823	1.06523	0.0259216	-1.39637	down
NewGene_3330	--	4.66054	6.33633	1.59007	1.74108	2.13037	0.000707039	-1.39609	down
gene16818	ORAI1	10.7245	17.2345	3.13404	4.02141	7.98165	0.0184878	-1.39425	down
gene14108	MRPS28	5.6026	10.4707	2.60619	3.4862	2.32484	0.00344755	-1.39339	down
gene27655	SRPK3	34.3011	31.5423	12.8139	7.15685	16.9588	0.0224326	-1.39156	down
gene17477	LOC102172558	17.8416	47.7081	6.14643	13.2974	14.5751	0.0392361	-1.38961	down
gene14115	PKIA	62.2874	60.2195	23.0792	11.4732	34.5442	0.040992	-1.38913	down
gene23477	HCFC1R1	5.34013	5.11474	1.68768	1.60306	2.5879	0.0159702	-1.38864	down
gene13955	LOC102183616	27.392	63.9588	14.9012	20.7875	11.4515	0.0137023	-1.38235	down
gene17460	CX3CL1	2.54237	2.11913	0.540232	1.11015	1.03868	0.0321006	-1.38218	down
NewGene_37858	--	0.542723	1.37597	0.24857	0.488161	0.257729	0.0460807	-1.37954	down
gene7886	LYRM7	1.77356	2.69028	0.936578	0.605461	0.852683	0.00585166	-1.37732	down
gene21553	LRIG1	14.1613	33.9768	5.3045	6.59571	13.6979	0.0327758	-1.37049	down
gene14210	ASPH	71.5644	79.0334	24.5821	17.5109	38.0967	0.00522988	-1.36597	down
gene9234	KIAA1161	6.2407	15.8353	3.32615	4.19771	4.01816	0.00209275	-1.36461	down
gene771	ZIC1	4.53119	6.74162	1.99097	1.97559	2.20031	1.42535e-06	-1.36149	down
gene6370	ELOVL6	1.35147	3.26648	0.814	1.04486	0.72375	0.00926107	-1.35968	down
gene5053	FAM186B	0.541568	0.680481	0.229203	0.228247	0.225941	0.0468067	-1.35534	down
gene19059	P2RX5	3.86683	5.96603	1.86036	1.63575	1.8748	3.0193e-05	-1.35493	down
gene15423	RPS13	485.12	1076.99	265.452	257.443	311.02	0.000299818	-1.3475	down
NewGene_46523	--	3.73695	6.87528	1.99711	1.4228	2.32978	0.0126437	-1.34603	down
gene11784	SMYD1	38.3573	43.1227	12.6856	9.29459	24.8761	0.0315194	-1.34571	down
gene23279	ALPK2	8.3494	10.739	2.04809	4.33025	4.51441	0.00827666	-1.34397	down
gene22565	LOC102177850	1.2146	1.96612	0.773313	0.42836	0.709741	0.0351172	-1.33283	down
NewGene_21347	--	0.488836	1.09011	0.160119	0.261528	0.386882	0.0197976	-1.33279	down
gene20975	MBIP	5.72589	9.33156	1.79882	3.20647	3.46706	0.00810701	-1.3283	down
gene20097	KCNJ2	14.8797	20.2245	5.85867	4.35627	9.78217	0.0108811	-1.32793	down
NewGene_77168	--	0.486669	0.981166	0.245654	0.215081	0.332081	0.00778029	-1.32394	down
gene24460	SUFU	4.31094	12.1204	2.17897	2.94702	3.81185	0.0164408	-1.32283	down
gene17394	GPT2	10.2104	11.0725	5.52019	2.7808	3.8285	0.0264663	-1.32246	down
gene10588	TEX9	3.37498	4.84712	1.86884	1.46455	1.25853	0.0204166	-1.31901	down
gene6659	LRRC66	1.12096	2.08386	0.347951	0.545813	0.90756	0.0370919	-1.31832	down
gene14054	EBAG9	3.80447	10.8257	2.41986	2.93056	2.44978	0.00798715	-1.31627	down
gene14307	SQLE	1.91091	4.38172	0.913209	1.33385	1.20484	0.00942232	-1.31207	down
gene25189	LRRC20	4.97727	9.56998	2.64589	2.78409	2.62611	0.000277278	-1.3092	down
NewGene_64905	--	0.642954	1.39185	0.391128	0.335193	0.386233	0.0136153	-1.30854	down
gene25266	ANK3	20.2765	14.1669	6.78124	4.91424	9.34366	0.0305681	-1.30681	down
NewGene_32035	--	0.211966	0.338669	0.09032	0.088046	0.134484	0.0279358	-1.30268	down
gene4736	LOC102177400	2.27425	4.73205	1.05699	1.16724	1.691	0.00873846	-1.30088	down
gene24712	OXSM	7.56741	10.4642	2.57848	4.49191	3.32033	0.00314749	-1.30075	down
NewGene_43501	--	2.42936	2.27859	1.1113	1.1666	0.76183	0.00926906	-1.29936	down
gene19199	TRAPPC1	10.0951	21.0255	4.93455	4.72806	7.71412	0.0102746	-1.2993	down
gene26736	TCEANC	3.22187	9.56415	1.79083	2.76756	2.32706	0.0399992	-1.29795	down
gene10332	LOC102178735	12.5403	25.6644	6.87922	6.31486	8.0706	0.00216886	-1.29628	down
gene14915	CAPN5	2.09322	4.26406	0.884222	1.21138	1.48366	0.00487464	-1.29413	down
NewGene_35363	--	0.559257	1.09447	0.227002	0.397077	0.305574	0.0286222	-1.29191	down
gene19447	SKAP1	5.0228	4.96762	1.63499	1.71302	2.65088	0.015503	-1.29091	down
gene10098	MRPL18	8.53456	21.2056	4.75379	5.22842	6.65733	0.0100263	-1.29011	down
gene27688	MRPL40	11.792	44.1975	9.00136	10.7713	10.1264	0.0474968	-1.28965	down
gene14114	ZC2HC1A	7.51353	4.9789	2.84057	1.85091	3.01529	0.0470737	-1.28881	down
gene19186	ATP1B2	1.80931	2.80988	0.795808	0.84555	1.01843	0.00103682	-1.28707	down
gene20169	ERGIC1	15.2273	24.0344	6.73101	7.44699	8.40607	2.46051e-06	-1.28521	down
gene4918	HOXC6	4.10237	5.97566	1.26767	1.45423	2.60225	0.00941158	-1.28422	down
NewGene_22028	--	1.16651	1.30911	0.463862	0.482705	0.489461	0.00371754	-1.28115	down
NewGene_49084	--	0.989901	2.61673	0.531267	0.558293	1.03261	0.0108143	-1.28057	down
gene19709	LSM12	24.7191	43.6134	12.2643	14.1165	12.5418	3.28766e-05	-1.28024	down
gene11882	SERTAD2	4.87159	4.8126	1.57174	1.82053	2.38406	0.00201243	-1.27681	down
gene17685	GPI	197.358	143.466	52.9471	90.2133	69.5811	0.0199289	-1.27539	down
gene9029	CCDC107	2.50197	4.86841	1.23948	1.3546	1.5811	0.0278385	-1.27514	down
gene9737	C9H6orf203	3.60048	8.01221	1.64635	1.91305	3.01427	0.0305681	-1.26913	down
gene21496	CAV3	132.377	123.12	53.5793	33.4286	68.9564	0.0233264	-1.26853	down
gene10206	STON2	9.2069	18.3396	4.06904	3.9793	7.81145	0.0162604	-1.2684	down
gene6379	PLA2G12A	8.40957	22.633	6.06659	5.27698	5.87158	0.00999504	-1.26237	down
gene22719	LOC102177764	13.7533	32.5674	8.31621	8.80916	9.07386	0.00672922	-1.25455	down
gene13957	PTDSS1	42.0911	63.5131	15.6526	19.42	27.9984	0.00132255	-1.25368	down
gene11110	EMC9	17.6477	34.1907	10.138	8.8194	10.8614	0.00167671	-1.25259	down
gene19897	MRPL12	22.0904	50.5159	11.5018	15.3012	14.6938	0.00271559	-1.25037	down
gene3416	S100A16	87.0623	106.112	35.778	24.3963	57.203	0.0247026	-1.24934	down
NewGene_62923	--	5.88712	5.20106	1.97507	1.5334	3.74479	0.0364695	-1.24866	down
NewGene_10234	--	0.419202	1.09524	0.215666	0.279934	0.472837	0.0219903	-1.24774	down
gene8540	TMEM161A	25.7274	24.6629	7.19484	10.5488	14.2327	0.0110133	-1.247	down
gene16019	GORAB	1.89935	4.31884	1.21686	1.22821	1.10523	0.02734	-1.23963	down
gene15585	CRYAB	842.897	1057.7	434.878	412.049	292.803	0.00419319	-1.2373	down
gene19490	RPL23	261.511	779.257	205.547	201.667	175.289	0.0201984	-1.23545	down
gene26126	MRPL21	30.5086	71.6698	20.4134	20.3654	17.5335	0.00690259	-1.2353	down
gene26667	PPEF1	3.22439	2.62941	1.26526	0.950435	1.47223	0.039754	-1.2352	down
gene4373	HOXA6	2.73861	2.45053	0.799703	1.17295	1.29789	0.0222919	-1.23492	down
gene26033	PC	2.01742	6.44817	1.60088	1.54973	1.56877	0.0398602	-1.23232	down
NewGene_7780	--	1.64521	1.6632	0.651563	0.471414	0.920743	0.0147079	-1.23223	down
gene17497	GOT2	155.851	197.35	73.7991	64.8869	75.5472	5.1362e-05	-1.23097	down
NewGene_12067	--	3.21444	7.90853	2.57276	1.7335	4.06245	0.00349531	-1.23048	down
gene11496	PRADC1	25.4481	55.6035	13.0953	16.8983	17.1936	0.00188552	-1.22973	down
gene13798	ZMYND8	4.60044	11.6199	2.59558	2.83585	3.94888	0.0112274	-1.22893	down
gene2487	RPS8	1154.56	1874.24	662.276	465.736	667.17	0.00157622	-1.2288	down
gene8964	C8H9orf85	1.32804	2.24695	0.639822	0.612926	0.87275	0.0496064	-1.22739	down
gene341	FAM162A	12.6587	19.642	7.33543	5.8054	6.04427	0.00476496	-1.22451	down
gene24745	ANK1	106.049	154.507	37.7266	22.3213	57.2685	0.0214057	-1.22355	down
gene9653	VGLL2	11.9334	23.4882	4.57132	8.22111	8.66591	0.0136827	-1.21763	down
gene19881	MYADML2	15.1717	39.603	6.44038	11.2214	14.5096	0.0411281	-1.21305	down
gene17680	KCTD15	5.78314	7.91576	2.38154	2.49978	3.63581	0.00126247	-1.2104	down
gene2007	ATP5G3	44.4108	116.116	30.9439	27.618	34.3931	0.0110337	-1.20842	down
gene2963	CDC14A	4.68928	4.97519	1.9187	1.76895	2.4716	0.00522988	-1.20811	down
gene23551	PAM16	24.0694	47.4669	12.2267	15.5663	14.9101	0.00146316	-1.20433	down
gene20033	MRPS7	4.56009	12.6944	3.24065	3.12272	3.61494	0.0301025	-1.20392	down
gene23407	MRPS34	14.072	37.0584	7.27918	10.7887	11.9622	0.0235721	-1.20189	down
gene4153	CHCHD3	73.4881	156.334	43.3984	48.8491	43.7291	0.00124893	-1.2011	down
gene25352	TTC13	2.63308	7.31132	1.55359	1.81289	2.4502	0.0329199	-1.19971	down
gene20045	ATP5H	66.5645	138.952	41.0417	43.1665	37.4175	0.00211415	-1.19955	down
gene14907	FIBIN	5.00771	3.9606	1.55406	1.86422	2.44333	0.0373371	-1.1985	down
gene25531	LDH-A	775.915	575.952	262.012	307.253	336.472	0.0156814	-1.19574	down
NewGene_50252	--	3.81516	3.00915	1.62749	1.18724	1.21201	0.00692643	-1.19508	down
NewGene_41315	--	0.306617	0.612668	0.1804	0.16327	0.207592	0.0335231	-1.1923	down
gene11874	MDH1	107.932	221.997	61.5575	64.1497	72.0502	0.000530251	-1.19041	down
gene6102	KDELR3	10.5808	16.8765	5.787	4.00862	7.02226	0.0112179	-1.19009	down
gene13014	PROSER2	3.73342	3.94403	1.93648	1.3717	1.52768	0.0245871	-1.18839	down
gene25919	ESRRA	22.7455	38.1781	12.5385	12.544	11.9593	0.000116156	-1.18714	down
gene19114	SLC25A11	76.9974	112.292	34.2452	39.6084	43.7114	4.73265e-06	-1.18701	down
gene23190	SETBP1	5.76674	7.30637	2.05675	2.51243	3.7505	0.00509408	-1.18208	down
gene23466	FLYWCH2	3.51426	6.89236	1.86991	2.32849	2.09133	0.0213139	-1.18085	down
gene21018	KLHL28	4.66014	5.5927	1.54426	1.73719	3.3128	0.0321151	-1.17718	down
gene2648	DHCR24	5.4974	10.7628	2.03001	3.83697	4.15297	0.0232186	-1.17626	down
gene7557	LOC102171149	117.542	160.586	59.9323	60.8646	52.9097	0.000274171	-1.17557	down
gene23155	NDUFV2	80.8539	92.1054	36.0078	32.9486	41.648	0.000407092	-1.17314	down
gene24729	RNF170	15.9416	46.627	11.2258	13.3891	12.5453	0.0221667	-1.17257	down
gene7586	RPS15	359.291	773.271	227.293	202.57	253.952	0.00252334	-1.17153	down
NewGene_26863	--	1.80718	1.8061	0.625146	0.842934	0.884624	0.00794874	-1.17151	down
gene22856	HMGA1	8.71526	11.6599	2.80008	4.3516	5.88702	0.0183669	-1.17086	down
gene11146	NEO1	12.0573	15.9349	4.31408	4.83453	8.83769	0.0193175	-1.1703	down
NewGene_24203	--	0.352939	0.761095	0.174872	0.153655	0.297572	0.00990571	-1.16863	down
gene21632	SPCS1	21.3037	68.7194	17.4713	18.8445	16.2956	0.0431294	-1.16812	down
NewGene_44226	--	0.736141	0.812924	0.320574	0.223505	0.462046	0.0416891	-1.16792	down
gene5966	TPI1	1477.45	1487.35	532.318	596.164	817.496	0.0039152	-1.16265	down
gene19371	LOC102175795	22.6452	56.9766	18.2922	13.2504	15.9502	0.0272773	-1.16253	down
NewGene_58692	--	1.78956	2.95109	0.731799	0.977609	0.97283	0.000166911	-1.16107	down
NewGene_63290	--	0.957982	1.4008	0.391262	0.672109	0.619745	0.000239655	-1.15997	down
gene1277	AHDC1	7.27708	14.7399	4.34858	3.71827	5.43163	0.00472097	-1.15731	down
gene18038	PVR	18.139	41.1061	9.41216	12.3176	14.9476	0.00932147	-1.15675	down
gene19310	TTC19	6.24155	11.808	3.5484	3.47447	4.31939	0.00346715	-1.15657	down
gene23135	LOC102175348	8.72593	13.8743	3.94434	3.94307	6.40357	0.0146048	-1.15574	down
gene12151	NDUFA8	66.6528	129.798	32.8355	46.2512	42.7313	0.00159434	-1.15367	down
gene20080	TTYH2	6.05422	6.57429	2.8259	1.88968	3.52904	0.0300813	-1.14958	down
gene25110	RPS24	373.786	821.619	267.876	207.859	257.661	0.00804891	-1.14934	down
gene20031	SLC25A19	1.64517	4.16681	0.940977	1.3319	1.26465	0.0475503	-1.14875	down
gene22994	DOK6	7.69437	7.2615	3.24874	3.37608	3.2551	0.00421373	-1.14766	down
gene3281	SCNM1	14.8553	21.6634	5.69592	6.22371	11.6748	0.0335231	-1.14713	down
gene26146	DHCR7	2.24337	4.03088	1.08021	1.33817	1.54823	0.00675318	-1.14486	down
NewGene_30595	--	0.982125	1.01262	0.41227	0.375012	0.45883	0.0143665	-1.14471	down
gene90	BTG3	25.1283	26.1113	10.6522	8.09532	15.1433	0.0301025	-1.14147	down
gene15899	DUSP10	12.414	14.4154	5.74827	7.49848	4.15565	0.0272773	-1.14082	down
NewGene_50184	--	2.48076	3.06956	1.21918	1.01648	1.51609	0.00981027	-1.13885	down
gene8823	RPS6	564.008	1224.09	345.66	323.082	438.853	0.00456812	-1.13811	down
NewGene_12722	--	1.50324	2.86165	0.873546	0.722338	1.15651	0.0112542	-1.13592	down
gene855	PPP2R3A	31.4243	21.8729	9.91481	9.13126	15.2282	0.0445284	-1.13529	down
NewGene_23228	--	1.77476	1.73844	0.558197	0.894851	0.862006	0.0353857	-1.13479	down
gene9244	GALT	4.42235	8.85831	2.63402	2.67343	2.97964	0.00971206	-1.13354	down
gene7126	LNPEP	42.8222	43.1218	17.1327	13.3985	27.0759	0.0346479	-1.13314	down
gene9239	CNTFR	16.366	49.6305	10.2268	12.9291	16.7387	0.0463051	-1.13204	down
gene15933	ENAH	12.468	9.40593	5.10901	4.73503	5.52334	0.0252145	-1.12951	down
gene14889	DNAJC24	7.17587	12.2531	3.9592	3.73761	4.41	0.010905	-1.12937	down
gene8017	RPL36	125.927	340.571	106.119	90.3214	79.7383	0.0411555	-1.12574	down
gene9734	PDSS2	2.52813	3.65266	1.0386	1.17385	1.81447	0.0300318	-1.12528	down
gene7589	NDUFS7	88.1106	174.321	53.2798	66.8148	46.8238	0.00753586	-1.11629	down
gene14437	GPT	10.044	15.4383	4.85252	4.51765	6.86392	0.00432642	-1.1162	down
gene14127	LOC102175871	272.702	502.679	173.879	149.805	167.852	0.00140542	-1.11576	down
gene25146	ANXA7	23.2755	36.0892	10.4862	10.4302	18.3078	0.012744	-1.11564	down
gene2259	ACKR3	16.3929	23.0228	5.73211	11.8862	8.34125	0.0258978	-1.11437	down
gene14827	HSD17B12	9.87827	16.9924	5.66523	3.62305	8.00633	0.0481494	-1.11405	down
gene24669	PRKG1	8.04465	7.53105	2.8999	3.87823	3.91436	0.00832113	-1.11315	down
gene7622	FSTL3	2.81932	2.89745	1.00104	1.23576	1.63794	0.0421266	-1.11216	down
gene4407	CRHR2	1.68012	1.9774	0.67829	1.01631	0.721246	0.0429599	-1.11051	down
gene20327	NDUFS4	69.2945	104.016	39.5034	31.1783	41.8306	0.0019186	-1.11034	down
gene2909	RPL5	598.157	1488.02	412.437	375.569	513.845	0.0156291	-1.11014	down
gene19747	ACBD4	2.93687	4.18461	1.30384	1.3855	2.00935	0.00958164	-1.10911	down
gene13119	PTER	4.35868	5.05362	2.0366	1.58352	2.68274	0.0294142	-1.109	down
gene15550	C15H11orf71	18.6079	18.9597	7.04054	7.07519	11.4825	0.0289085	-1.10726	down
gene26751	LOC102172983	4.48432	10.5247	2.8045	3.5849	3.04536	0.0200151	-1.1058	down
gene2603	ZCCHC11	28.8521	23.3559	9.39941	11.2363	15.7938	0.0321151	-1.10566	down
gene23439	PGP	12.5256	16.6061	4.80285	8.91532	5.62643	0.0230213	-1.10468	down
gene14224	FAM110B	1.09188	1.76301	0.5939	0.664717	0.578862	0.0100602	-1.10208	down
gene25119	ZNF503	1.59956	2.14518	0.808249	0.835349	0.843798	0.00979775	-1.09309	down
gene22627	PAQR8	2.56753	2.5053	0.82398	1.18571	1.51061	0.0405257	-1.091	down
gene6487	TIGD2	10.4764	19.3728	5.45422	5.36498	8.66882	0.0131059	-1.09011	down
gene19452	COPZ2	4.93547	9.3537	3.13945	3.04651	2.99767	0.0205477	-1.08727	down
gene2523	MAST2	16.4876	21.9941	6.96596	7.49592	10.8136	0.00318609	-1.08605	down
gene25141	SYNPO2L	116.256	106.08	56.8692	41.3754	55.1246	0.0217476	-1.0854	down
NewGene_36668	--	0.840427	1.52605	0.501942	0.413984	0.617016	0.0244918	-1.08499	down
gene6595	UGDH	3.95327	8.63958	2.10561	2.854	3.19472	0.01731	-1.08396	down
gene5788	LOC108636049	2.79839	5.15587	1.87447	1.3831	1.91142	0.0306709	-1.08114	down
gene11209	RPL4	797.171	1994.07	588.356	537.578	656.396	0.01731	-1.07271	down
gene564	NDUFB5	66.4609	88.1165	32.7794	32.6631	39.2051	0.000189566	-1.07225	down
NewGene_4311	--	1.735	1.51811	0.703357	0.600567	0.758552	0.0166411	-1.0722	down
gene21657	ALAS1	26.5367	59.9705	18.2972	18.5529	18.8271	0.00808732	-1.07207	down
gene10094	SOD2	77.4481	86.6847	38.6284	32.551	41.4219	0.0032035	-1.07094	down
NewGene_64405	--	1.28292	1.38494	0.93201	0.473822	0.609126	0.0426419	-1.07061	down
gene8982	CARNMT1	19.0681	28.6657	12.5496	9.34215	11.5525	0.00904637	-1.06841	down
gene12866	SUCLA2	111.695	98.6589	45.1473	47.7742	55.6271	0.0112142	-1.06691	down
gene14802	CREB3L1	5.85066	10.0752	4.00749	3.85152	2.57399	0.0377689	-1.06661	down
gene8708	NDUFB6	68.4945	68.8134	36.8297	28.7465	29.1777	0.0219	-1.0663	down
gene1127	MINOS1	16.8891	40.2866	13.2723	12.6683	10.6457	0.0328429	-1.06471	down
gene4292	MRPL32	4.10075	8.5953	2.80804	2.58755	2.88222	0.032687	-1.06345	down
gene24792	PROSC	12.6063	21.2501	6.73306	8.4652	7.37067	0.00134179	-1.06178	down
gene10807	AVEN	5.69202	13.2897	4.60252	3.88271	3.73522	0.0411088	-1.05895	down
gene12846	KPNA3	23.8372	27.9744	9.57256	10.8005	15.711	0.00833249	-1.05864	down
gene9603	HINT3	5.47297	8.42265	2.69931	2.60913	4.11108	0.0144435	-1.05758	down
NewGene_14154	--	1.50949	3.68557	0.712937	1.02006	1.27916	0.0394816	-1.05594	down
gene23347	TMEM8A	2.26052	3.89647	0.95757	1.48106	1.574	0.0392361	-1.05444	down
gene15638	AMOTL1	28.1499	37.1827	14.3042	14.8439	15.844	7.96801e-05	-1.05149	down
gene27115	RPL36A	111.173	300.153	96.8617	83.028	84.2086	0.0445443	-1.04757	down
gene11435	TMEM182	59.9304	69.6207	32.8231	26.4479	30.4327	0.00506614	-1.04754	down
gene27657	ABCD1	5.88848	10.7949	2.36748	4.20284	4.68808	0.0370266	-1.04719	down
gene25477	NDUFC2	61.3013	142.376	43.5412	44.9953	44.8181	0.0133629	-1.04424	down
gene23857	ZNF768	11.6252	22.6532	6.30097	7.48726	9.18152	0.00664492	-1.04379	down
gene3642	IGSF8	4.65282	9.54444	2.52704	2.75385	4.25468	0.0397918	-1.04194	down
NewGene_10671	--	0.764203	1.09351	0.346597	0.482957	0.448903	0.00670367	-1.04159	down
gene9989	NUP43	7.61735	11.4732	4.28041	3.36107	5.442	0.0122115	-1.04132	down
gene26017	MRPL11	8.95061	16.2521	4.95885	5.99933	5.95197	0.00827666	-1.04092	down
gene4089	MRPS33	23.9565	51.605	14.7723	17.7557	17.5868	0.0102001	-1.04045	down
gene19501	CACNB1	62.4012	119.446	39.0781	30.8861	58.3243	0.0468067	-1.03757	down
gene17081	ZNF827	1.23167	1.98512	0.600173	0.701787	0.878209	0.00843691	-1.03714	down
gene3639	PIGM	1.6713	3.01955	0.78507	1.37442	1.01423	0.0496064	-1.03691	down
NewGene_27119	--	0.921437	1.6301	0.513295	0.58833	0.62842	0.00227583	-1.03418	down
gene12977	NDUFAF5	3.19021	5.16045	1.92076	1.83594	1.93988	0.0309546	-1.0327	down
gene5955	EMG1	20.393	48.6868	12.4467	16.1936	17.7497	0.0232221	-1.03212	down
gene20959	CFL2	155.345	227.422	102.025	72.2964	87.2017	0.00999504	-1.03186	down
gene11687	MTIF2	1.64985	3.70519	1.05485	1.2596	1.34553	0.0327758	-1.03051	down
gene2637	MRPL37	27.6077	57.7923	18.8597	17.8646	20.2621	0.00764502	-1.03007	down
gene19366	MAP2K3	21.0506	34.8892	11.1425	14.8392	12.2563	0.00234127	-1.02885	down
gene8206	NDUFB7	31.7616	72.8383	22.3342	26.4421	20.4276	0.0304889	-1.02877	down
gene2714	RAVER2	4.33786	4.87309	2.00828	1.76657	2.76835	0.0217476	-1.02803	down
gene27577	CLCN4	5.3742	9.31866	2.98455	2.96102	4.06335	0.00843691	-1.02798	down
gene4413	AQP1	36.6893	36.961	15.8554	18.0001	18.9306	0.00508131	-1.02761	down
gene15579	DLAT	17.0359	25.0282	10.1477	8.4681	10.3752	0.00204027	-1.02633	down
gene16730	RPL6	1086.13	1702.65	529.791	494.856	906.85	0.0234014	-1.02364	down
NewGene_17638	--	0.675353	1.1138	0.37708	0.466376	0.588026	0.0035777	-1.02308	down
gene2018	HOXD9	7.18287	15.5238	4.77492	4.22127	6.26467	0.0294028	-1.02187	down
gene5165	ZCRB1	8.66286	13.0818	4.78779	4.42838	5.78223	0.00436162	-1.02142	down
gene14446	RPL8	458.079	992.287	309.672	290.817	372.902	0.0102955	-1.02097	down
gene23107	ABHD3	4.04416	8.74092	3.15507	2.79632	2.55951	0.0413734	-1.01878	down
gene22851	RPS10	681.597	1464.96	475.175	451.305	514.16	0.00798634	-1.01857	down
gene11417	NPAS2	1.78857	1.84434	0.848258	0.946078	0.803082	0.0418939	-1.0182	down
gene19311	ZSWIM7	8.9479	13.8956	4.44748	4.28987	7.20242	0.0300927	-1.01662	down
gene23450	TBC1D24	5.06051	12.0568	2.76158	4.08949	4.006	0.0449871	-1.01655	down
gene18216	RPS11	865.089	1602.48	579.504	542.351	557.01	0.00274977	-1.01376	down
NewGene_39463	--	0.554078	0.860568	0.264086	0.409028	0.31086	0.0344824	-1.0134	down
gene17749	LOC102179036	61.7585	115.115	48.4107	39.6575	31.7588	0.0429414	-1.00648	down
gene13701	EMILIN3	2.60895	4.17904	1.71986	1.63571	1.32768	0.0281668	-1.00561	down
NewGene_45981	--	3.41195	7.50613	2.43605	2.4201	2.5302	0.032474	-1.00468	down
gene16137	RPL22	28.9594	38.4017	17.8495	15.7495	13.6991	0.0195658	-1.0046	down
gene18710	MSI2	13.5088	10.9176	6.5724	6.02809	6.01197	0.0392361	-1.00196	down
gene23195	EPG5	3.78875	4.59131	6.48394	9.65637	8.08001	0.00632531	1.00532	up
gene5987	NCAPD2	1.45139	1.62456	3.15695	2.42991	3.31626	0.0233264	1.00792	up
gene12293	WDR34	1.01463	1.31493	1.98434	1.99549	2.4259	0.0406201	1.01213	up
gene17056	TBC1D9	0.858597	1.17997	1.66038	1.75779	2.44699	0.0132343	1.01253	up
gene11066	LRP10	26.4355	32.3639	60.4341	64.5384	43.8241	0.021214	1.01298	up
gene22486	LOC102188814	9.44453	11.6948	13.6589	19.033	29.1377	0.0475503	1.01654	up
gene23671	ARL6IP1	16.2956	14.7327	33.2857	25.7439	33.0139	0.032687	1.0166	up
gene23544	CREBBP	11.3234	12.6886	22.2466	28.8079	19.0418	0.0193175	1.0205	up
gene14794	ATG13	10.0594	10.3282	18.6197	23.2145	17.7902	0.0139175	1.02272	up
gene17178	MTSS1L	2.14742	3.00537	4.36192	5.53793	4.97432	0.00126029	1.02552	up
gene27205	YPEL1	1.74974	1.58647	3.3422	2.82686	4.26671	0.0393712	1.03845	up
gene22018	GMPR	116.901	121.51	205.294	314.498	192.344	0.032911	1.03923	up
gene26015	SLC29A2	13.487	16.4976	28.5147	37.406	22.5892	0.0233264	1.05001	up
gene19243	NDEL1	8.37242	9.15637	19.0147	19.6239	13.4674	0.0243873	1.05046	up
gene1047	LOC102177934	3.8286	8.8744	12.2866	12.759	10.4329	0.0254839	1.05113	up
gene23409	SPSB3	12.744	12.1585	20.0508	25.891	29.5174	0.0136153	1.05129	up
gene9306	CTSV	19.2474	31.2748	38.4557	69.2481	41.6118	0.0286447	1.05563	up
gene2678	LOC102184867	1.24288	1.30008	2.02925	2.81723	2.90101	0.0393018	1.05903	up
gene1690	ANKRD44	1.48918	2.06531	2.53326	4.14825	3.92817	0.00802211	1.06327	up
gene25178	SLC29A3	1.43873	2.36846	3.26826	3.1798	4.71971	0.00907989	1.06434	up
gene16999	ABHD18	7.34187	7.22482	15.3629	17.9357	11.1409	0.0367943	1.07237	up
gene775	LOC102175526	2.01856	1.96206	3.80502	3.44562	5.32025	0.0344824	1.09189	up
gene21610	ACTR8	4.53287	6.42637	10.5105	14.672	7.70589	0.038957	1.09419	up
gene25354	FMN2	1.47522	2.66176	3.91871	4.29439	3.99954	0.00123888	1.09528	up
gene24755	C27H8orf4	7.03952	7.77605	14.6226	12.1028	19.1759	0.0146048	1.09573	up
gene8578	OBSCN	42.0894	31.3347	73.6825	79.723	83.5471	0.0288854	1.09663	up
gene7790	GRK6	1.03367	2.20118	2.78121	3.65775	2.90729	0.0254604	1.09678	up
gene14182	ADHFE1	2.65346	2.99132	6.56289	6.24399	4.23127	0.046627	1.10055	up
gene26135	ORAOV1	2.23537	2.84243	6.06667	5.21201	4.10417	0.0318015	1.10067	up
gene936	PDE9A	1.25581	1.68497	3.21428	3.39074	2.50092	0.0237908	1.10146	up
gene5286	SLC26A10	2.03604	3.17488	4.31414	6.26136	5.16064	0.00311891	1.10298	up
gene10730	TYRO3	1.36928	1.62615	2.15684	3.85416	3.31102	0.0213927	1.10336	up
gene16894	SLC15A4	6.56784	10.5462	12.3706	25.0176	14.3335	0.0388591	1.10606	up
gene16090	TMEM201	4.40294	3.14774	6.71146	9.24795	8.60289	0.0430362	1.10677	up
gene19795	MAP3K3	12.6445	10.8603	21.0745	31.1625	21.4185	0.0321151	1.11	up
gene23023	SLC39A6	4.02236	7.47005	12.4562	11.6923	9.81187	0.00646924	1.11034	up
gene13961	CPQ	1.44364	1.60251	2.42287	2.91126	4.29028	0.0379574	1.11341	up
gene19451	NFE2L1	69.8365	98.3657	146.575	240.39	128.028	0.0247026	1.11568	up
NewGene_63975	--	0.680067	1.69951	1.84194	3.00786	2.10833	0.044349	1.11859	up
gene22114	LOC102184572	13.8222	15.1333	32.8691	30.0531	27.2925	0.00796946	1.13061	up
gene10178	NRDE2	1.69068	2.24587	3.65204	4.93388	3.66673	0.00298422	1.13092	up
gene4759	GRB10	7.70792	12.5893	16.478	27.3499	18.5541	0.00712083	1.13531	up
gene6720	ADGRL3	0.174036	0.380662	0.530589	0.432483	0.702914	0.0394026	1.1364	up
gene15811	DYRK3	1.48015	1.61172	3.41655	3.80965	2.55446	0.0352667	1.13727	up
gene21488	MTMR14	3.6915	7.15694	10.3596	13.8876	8.42187	0.0207946	1.13754	up
NewGene_54601	--	3.77945	4.96256	8.40691	9.93499	6.81416	0.0047377	1.14239	up
NewGene_18549	--	1.07144	1.13985	1.57031	1.79059	2.08967	0.00716873	1.14375	up
gene22017	MYLIP	11.1893	11.866	18.2887	27.9454	28.4056	0.00475711	1.14502	up
gene2232	HDAC4	4.40552	4.92194	7.97327	12.7187	9.21672	0.00648531	1.14556	up
gene23403	CRAMP1	3.07344	2.49749	6.26112	6.64901	5.5038	0.0188486	1.14697	up
gene10222	ALKBH1	2.37427	4.35034	6.81441	8.95018	4.73264	0.0432361	1.14932	up
gene10136	RNASET2	1.96803	2.58433	3.17957	5.4717	5.90622	0.0136827	1.15021	up
gene16739	SLC8B1	1.09831	1.77395	2.117	3.22597	3.68592	0.00987829	1.15389	up
gene10017	LOC102177708	2.3843	5.23172	5.90268	8.68676	8.68506	0.0214937	1.15525	up
NewGene_2328	--	0.191503	0.168012	0.342824	0.355839	0.493487	0.0456137	1.15972	up
gene26375	RP2	0.424365	0.600014	0.835386	0.998819	1.45835	0.0370266	1.16379	up
gene13717	OSER1	20.4942	21.5958	40.3947	57.5631	36.4251	0.00470359	1.16452	up
NewGene_76299	--	0.256737	0.253071	0.518164	0.458444	0.698292	0.039697	1.16546	up
gene7905	IRF1	2.96098	3.32704	4.85548	6.46934	9.39908	0.01731	1.17169	up
gene19668	LOC102168295	11.1426	8.97654	18.1082	20.7519	29.2817	0.0200077	1.17395	up
gene1877	GPD2	45.7944	62.2229	110.861	133.278	100.546	0.000471656	1.17408	up
gene18781	PPM1D	5.48292	5.17744	12.3048	14.2996	8.64486	0.0274175	1.17557	up
gene4141	TMEM140	5.0112	5.62804	8.51111	13.2507	13.2876	0.00472097	1.17744	up
gene9382	SMC2	0.753171	1.08118	2.42966	1.47149	1.89847	0.0247026	1.17946	up
gene9815	PNRC1	91.4789	96.02	230.016	207.898	176.047	0.00463842	1.18499	up
NewGene_65987	--	0.331988	0.431209	0.828303	0.905177	0.956357	0.000399859	1.18845	up
gene1314	TMEM200B	0.773492	0.997221	1.29253	2.27201	2.25698	0.0318294	1.18853	up
gene13712	MYBL2	0.410125	0.62942	1.05773	1.22889	1.04993	0.0215151	1.19034	up
gene16321	SOAT1	1.28963	1.60759	2.09285	3.20779	4.31531	0.0181007	1.19232	up
gene22899	TAP2	2.0238	2.83629	3.06754	5.54076	7.54252	0.0341105	1.20646	up
gene14999	ATG16L2	0.379427	0.49078	0.666164	0.982576	1.28333	0.0204154	1.20987	up
gene1373	RNF19B	3.45808	6.05095	11.915	8.71373	9.61286	0.00454773	1.21376	up
gene17575	PSMB10	3.22186	4.16045	6.64679	7.09397	11.094	0.00987392	1.22548	up
gene14603	SMTNL1	33.1383	32.3031	84.2516	67.6347	71.073	0.00405743	1.23113	up
NewGene_65810	--	5.76092	6.04394	15.1637	17.3318	14.7429	0.0338276	1.23161	up
gene10318	RGS6	0.355138	0.410177	1.18042	0.798838	1.19758	0.0182441	1.23855	up
gene4515	PRKAR2B	1.40175	1.25599	2.4436	3.26571	3.59863	0.0106423	1.24	up
gene16923	PXMP2	1.59716	3.04809	5.55552	5.79403	3.65342	0.0390104	1.24048	up
gene6604	LOC102173648	9.32698	19.2388	34.3386	34.6099	22.4195	0.0113779	1.24079	up
gene25208	SRGN	5.98831	6.38793	10.214	14.5603	18.8492	0.00780105	1.24663	up
gene8604	SQSTM1	67.9528	83.6792	156.959	219.669	138.171	0.00273117	1.24924	up
gene3232	LOC102171395	35.31	69.5246	120.553	130.704	88.5265	0.00461655	1.25182	up
gene4789	TBC1D15	9.03361	9.67701	21.6277	24.9268	13.2189	0.0264519	1.25396	up
gene9397	ABCA1	7.17295	12.1805	14.9184	22.7792	27.4668	0.00181164	1.25725	up
NewGene_63683	--	0.395344	0.456401	0.751235	0.88377	1.37134	0.00836986	1.25846	up
gene13821	RNF114	9.66943	6.73512	21.3162	17.9903	19.6911	0.0204822	1.26282	up
gene13271	LOC102187782	1.56597	3.73213	4.23286	5.13546	7.21126	0.011795	1.26458	up
gene4503	NRCAM	0.299342	0.424345	0.469371	1.00579	1.06579	0.0289287	1.26805	up
gene22102	LOC106503502	1.92263	3.70591	7.86172	5.0194	5.60838	0.0213927	1.27256	up
gene23664	ABCC1	11.0464	11.7495	23.6346	38.0108	18.5506	0.0196771	1.28176	up
gene20193	HEXB	5.10766	5.69241	7.74017	14.2427	16.5964	0.012744	1.28322	up
gene2982	LOC102169641	4.95986	7.66109	12.4562	17.3483	13.4746	0.000206263	1.28778	up
gene19682	IFI35	1.4212	2.60414	2.84708	5.36568	5.63702	0.0276563	1.29359	up
gene22271	LOC102180587	8.3286	10.2939	26.4513	16.2222	22.1705	0.0110937	1.29624	up
gene23398	CLCN7	3.45828	4.70974	8.60977	10.0224	9.8724	1.97972e-06	1.29776	up
gene22111	LOC102185049	15.464	24.7454	53.1914	50.1782	63.6246	0.000166911	1.29785	up
gene25136	ZSWIM8	4.35928	6.5199	12.1392	16.6923	8.5451	0.00990571	1.29871	up
gene14235	LYN	3.09169	3.34775	4.48092	8.53214	10.1504	0.0165676	1.30113	up
gene18238	TBC1D17	9.98699	14.1021	24.9679	36.8374	22.0772	0.00254962	1.30304	up
gene24537	PI4K2A	2.8471	2.99187	6.46696	8.1495	6.30939	0.00102705	1.30524	up
gene27496	LOC108634615	1.03038	2.60088	3.07945	5.18054	3.90561	0.0203422	1.30645	up
NewGene_41674	--	2.24262	1.76934	4.18351	5.42752	4.6552	0.0107046	1.30694	up
gene14369	TSNARE1	1.32139	0.874152	2.52106	2.50748	1.831	0.0466496	1.31028	up
gene10166	B2M	69.5521	57.3339	149.484	137.986	182.393	0.00354628	1.31613	up
gene20728	WHAMM	4.28068	3.46409	9.99991	12.6449	5.78147	0.0485026	1.31772	up
gene8230	RFX1	1.18548	1.88441	3.38174	4.22616	3.0922	0.000562813	1.32036	up
gene14843	PRR5L	0.38246	0.726475	1.08155	1.72627	1.02951	0.0420064	1.32162	up
gene3258	MCL1	44.9463	30.1689	110.504	109.522	60.5924	0.0486025	1.32441	up
gene20102	ABCA6	10.0592	10.4706	25.3815	20.8387	32.0967	0.000896777	1.32597	up
gene447	CLDN1	1.81809	1.59624	5.62336	3.05045	3.85265	0.0353768	1.33484	up
NewGene_296	--	1.10407	2.05064	2.24299	2.5085	3.02014	0.00156264	1.33753	up
gene20671	FANCI	0.469721	0.476117	1.20129	0.909312	1.37017	0.0125159	1.33985	up
gene19750	FMNL1	4.08512	7.4871	11.8774	20.7379	7.67235	0.0429599	1.33994	up
gene12812	FOXO1	24.4547	20.1776	62.3663	72.3542	31.2189	0.0463326	1.34266	up
gene24193	SDK1	0.681308	1.0367	1.48159	2.35188	2.35173	0.000629124	1.34496	up
gene17284	KIAA0513	8.10747	20.0268	23.936	50.0429	22.8259	0.0358124	1.35127	up
gene766	AGTR1	4.85774	3.7665	12.2087	8.02567	12.5262	0.016484	1.35415	up
gene105	HSPA13	2.0172	4.57253	9.05218	8.65324	4.89408	0.0225121	1.3589	up
gene4195	KCP	0.389836	0.418531	0.90062	0.97783	1.13731	0.0024121	1.36179	up
gene10167	LOC102168547	54.7605	52.4199	117.096	125.31	163.685	0.000416158	1.3633	up
gene5531	IGF1	8.50993	13.7909	21.8209	20.7589	37.2274	0.00160551	1.36338	up
gene11113	IRF9	4.81088	4.84728	6.88468	11.3354	17.7697	0.0212084	1.36346	up
gene22896	TAP1	2.32116	2.03636	3.60597	6.75444	6.40837	0.0118757	1.36511	up
gene15035	NUP98	21.6803	32.2055	49.9277	104.498	40.9534	0.0297414	1.36539	up
gene18692	LOC102174834	3.15438	3.79718	5.56013	11.5518	8.93739	0.00786097	1.3654	up
gene1049	COL6A6	1.23906	1.14223	2.26647	2.2196	4.67387	0.0229722	1.36708	up
gene12718	RNF6	2.83091	3.3527	7.73633	9.78356	5.5829	0.00535219	1.36922	up
gene1947	SPC25	0.296078	0.46085	0.988898	0.845139	0.905014	0.00310977	1.37072	up
NewGene_1612	--	0.292175	0.28379	0.772894	0.940151	1.3905	0.0263134	1.37334	up
NewGene_66443	--	0.687139	0.627764	2.30286	2.36842	2.64835	0.000159356	1.3779	up
gene12520	LOC102181510	1.05718	0.825402	1.54505	2.6579	3.10513	0.0327758	1.38025	up
gene19883	MAFG	6.11051	6.2672	14.3943	23.9291	9.75015	0.0262933	1.38142	up
gene12333	ASS1	2.67691	2.268	6.55886	8.36186	4.07161	0.0370266	1.38609	up
gene22130	LOC106501778	14.3586	14.7743	43.5924	22.6048	44.0147	0.0186456	1.38704	up
gene7625	POLRMT	1.76517	3.6894	6.22245	8.79165	4.4152	0.0132343	1.39132	up
gene15790	MFSD4A	0.895393	1.23705	2.98716	2.93772	1.95838	0.00468178	1.39779	up
gene2091	COL3A1	279.759	354.497	775.38	666.418	955.891	1.85368e-05	1.40291	up
gene19680	RUNDC1	0.963587	1.70428	3.17237	4.56962	2.033	0.0233298	1.41045	up
gene12139	CMPK2	2.2038	2.69403	4.85611	5.80285	8.20695	0.000397545	1.41392	up
gene19647	NAGLU	1.7006	2.70901	3.39876	8.33243	4.90476	0.0173464	1.41739	up
gene7430	LOC102181119	1.6799	1.46746	3.62895	4.30781	4.228	0.000707039	1.41816	up
gene17278	COTL1	2.6219	4.14311	3.62535	9.68817	12.6429	0.0477586	1.41908	up
gene6865	CCNG2	3.60075	1.91928	6.57953	6.03804	10.2627	0.0423978	1.41977	up
gene19247	PIK3R6	0.216475	0.495105	0.7975	0.965928	0.847329	0.0214937	1.42194	up
gene12095	GREB1	0.517572	1.34377	2.31725	2.51547	2.05782	0.00388777	1.42286	up
NewGene_41367	--	7.6761	6.50453	21.2641	16.3596	18.435	0.00278721	1.42821	up
gene1228	STMN1	5.3038	10.4943	18.1232	17.6856	22.7489	0.000104846	1.42946	up
NewGene_20985	--	0.238182	0.385167	0.973439	0.918331	0.540412	0.0462346	1.42962	up
gene9531	TMEM18	0.721806	1.4655	2.72754	2.94921	2.46805	0.0147079	1.43028	up
gene26394	CFP	0.64682	1.36019	1.70804	2.2758	3.52973	0.0147643	1.43184	up
NewGene_62073	--	5.0191	6.16671	18.6461	23.268	9.28909	0.0221484	1.43714	up
gene14415	WDR97	0.133583	0.189402	0.330856	0.553797	0.366948	0.0277525	1.44011	up
NewGene_19509	--	0.77755	0.812816	1.9555	2.02512	1.60462	0.00157363	1.4431	up
NewGene_6603	--	0.263008	0.337385	0.666525	0.827256	0.875904	0.0352805	1.44387	up
gene26368	EDA2R	3.54645	6.10045	9.33163	7.63914	20.0582	0.0203422	1.44465	up
gene10281	NPC2	10.0445	14.1485	14.1347	31.0211	50.5505	0.032911	1.44849	up
gene16718	ALDH2	27.1979	17.9844	65.7509	56.6333	63.7931	0.00676838	1.45033	up
gene16922	POLE	0.29842	0.494994	0.973353	1.33002	0.723588	0.00742193	1.45778	up
gene27668	P2RX6	3.26288	3.69616	9.31536	7.1625	11.1013	0.00181164	1.45784	up
gene7158	ARRDC3	9.47737	12.3046	21.1487	24.9159	41.2026	0.000840272	1.45998	up
gene22122	LOC102182458	4.69909	9.33803	24.7322	12.6541	14.8253	0.0230036	1.46582	up
gene22663	TNFRSF21	3.43582	5.33238	8.52209	14.5178	11.1271	0.000147203	1.4666	up
gene23394	UNKL	2.60725	1.20731	5.19055	7.55141	5.16983	0.0286447	1.46857	up
gene26116	CHKA	1.14723	1.64582	4.61212	4.2107	1.96606	0.0293325	1.47171	up
gene8093	CD209	8.87451	7.99323	20.9158	23.1041	25.1551	0.000224939	1.4747	up
gene11673	PSME4	33.087	45.23	99.0334	142.389	65.1857	0.00535428	1.47492	up
gene13642	TGIF2	1.55693	2.04669	5.02316	5.06235	4.14122	0.000161652	1.4764	up
gene4449	DNAJB9	6.28762	8.58088	26.904	21.0689	9.51241	0.0342041	1.48065	up
gene6083	LOC102178051	15.0287	24.3949	67.5971	54.4758	28.5691	0.0166527	1.48216	up
gene23558	HMOX2	20.8041	37.7162	71.8125	99.9523	53.4236	0.00200124	1.48302	up
gene13356	CPXM1	3.20318	5.89977	11.1976	7.02915	17.2222	0.00999504	1.48733	up
gene1044	ETS2	18.591	13.8676	46.3952	54.804	34.4882	0.00638767	1.48983	up
gene24427	ITPRIP	6.28154	3.34312	14.2526	17.5955	9.48685	0.0377689	1.49492	up
gene25031	C28H10orf71	61.3354	42.5978	131.259	172.84	119.908	0.00487309	1.49873	up
gene5894	LOC102183943	4.95467	8.80324	11.4537	14.9958	28.8059	0.00664492	1.50948	up
NewGene_3953	--	0.282033	1.28526	1.84639	2.36858	1.54177	0.00670367	1.50987	up
gene19284	MYOCD	0.223242	0.351232	0.675443	0.789846	0.845703	0.0013686	1.50991	up
gene13327	CDC25B	1.21271	1.62353	3.32851	3.05809	5.18393	0.000667958	1.51301	up
NewGene_67218	--	0.874298	0.801658	2.40244	1.8329	2.81362	0.0107427	1.51711	up
gene1426	LOC102186814	0.619886	1.23051	1.22848	2.24515	3.90302	0.0469496	1.51817	up
gene12086	FAM84A	0.160712	0.357733	0.490312	0.812044	0.755485	0.0227011	1.51962	up
gene8179	ACP5	4.83522	5.58148	10.8252	11.2634	21.6427	0.00293477	1.52511	up
gene13475	RBM38	16.8161	26.3567	66.6466	62.1484	44.4219	0.000195995	1.53463	up
gene411	APOD	29.3413	22.2813	66.2024	77.9743	80.1489	0.000638863	1.53482	up
gene18186	PPP1R15A	22.4587	24.6065	70.4983	71.0101	54.3685	7.14894e-05	1.53518	up
gene15698	LOC102191717	0.856436	1.53189	1.81556	2.70751	5.28593	0.0205477	1.53716	up
gene20704	FURIN	15.7474	19.1842	46.6132	74.3142	23.4916	0.0255221	1.53923	up
gene2054	ITGA4	0.58543	0.807984	1.21295	2.45908	2.15215	0.00175079	1.5433	up
gene22897	PSMB8	6.23191	4.04429	10.1154	15.4983	18.5292	0.00780105	1.54518	up
gene23121	TYMS	0.350224	0.608657	1.71978	1.01117	1.15987	0.0461048	1.54925	up
gene14384	GPIHBP1	2.09023	1.39321	5.18903	5.68945	4.48536	0.0126752	1.54993	up
gene21655	TWF2	50.012	53.6041	152.219	219.303	63.4046	0.0373204	1.55086	up
gene9973	RAB32	0.871944	2.08106	2.4178	3.22617	6.34321	0.0344877	1.55383	up
NewGene_57167	--	0.044635	0.176718	0.135876	0.24802	0.418347	0.0328533	1.55602	up
gene2322	CLSPN	0.122055	0.110893	0.396771	0.28948	0.316364	0.0411555	1.5567	up
gene10758	KNL1	0.401555	0.27896	1.27457	0.68269	1.03359	0.0244918	1.55853	up
NewGene_58645	--	0.358395	0.627975	1.13976	1.25687	1.73509	0.0147069	1.56213	up
gene23050	KLHL14	0.384475	0.261187	1.09307	0.861841	0.8983	0.0363799	1.56747	up
gene4514	HBP1	26.931	15.1673	69.8378	65.1161	55.9175	0.00939293	1.57346	up
gene27765	LONRF3	3.23665	6.48102	17.5523	13.8129	7.44392	0.0112542	1.57882	up
gene7448	CD14	2.69204	4.18019	5.42736	7.84644	16.2528	0.0112074	1.58379	up
gene118	CADM2	0.413902	0.279236	1.39639	0.75407	0.951446	0.0238781	1.58676	up
gene7780	N4BP3	1.1747	1.11682	3.28188	3.67378	3.10728	9.03085e-05	1.58718	up
gene2543	EFCAB14	18.8704	28.0118	69.4263	90.1778	37.2331	0.00573876	1.59257	up
gene25375	RHOU	2.08406	2.21294	7.51242	6.3511	4.71411	0.00123565	1.59406	up
NewGene_18673	--	0.306296	0.388283	1.23317	0.881726	1.16622	0.00786097	1.59914	up
gene5953	C1S	8.82756	8.96302	14.1736	21.8909	44.9415	0.0139175	1.60906	up
gene22129	LOC108633412	11.4087	6.25757	33.2432	18.7108	30.5563	0.0230531	1.6159	up
gene12992	IL15RA	0.512592	0.892003	1.77434	2.952	1.31197	0.02441	1.61673	up
gene5612	LOC108636024	1.07633	0.71864	2.97395	1.9196	3.42921	0.0386472	1.62042	up
gene20684	ANPEP	0.460071	0.365501	0.708839	1.22649	1.91739	0.0304108	1.62184	up
NewGene_23066	--	6.89058	10.949	14.6108	24.0215	52.3463	0.010971	1.62253	up
gene19921	RNF213	1.41916	2.37726	2.34443	4.19771	10.6706	0.0403085	1.62437	up
gene17264	OSGIN1	1.17213	1.61221	3.663	6.54124	1.97952	0.0358124	1.6244	up
gene14762	PTPRJ	1.45303	1.78649	2.03403	5.04331	7.68055	0.0184933	1.63224	up
gene5060	TROAP	0.178171	0.250882	0.862945	0.513081	0.605565	0.0344877	1.63256	up
gene17914	ITPKC	3.1588	3.60209	13.0103	9.86981	6.91136	0.00210262	1.63648	up
gene4362	SNX10	0.537561	0.290984	1.12583	1.24632	1.57291	0.032911	1.64425	up
gene22121	LOC102182181	4.17365	5.00086	19.8073	8.45233	12.409	0.0181007	1.65094	up
gene22278	LOC106501755	9.09862	7.15542	32.5592	15.8515	26.9332	0.00892775	1.65285	up
gene22621	LOC102173702	1.14251	3.16952	4.14672	10.2332	3.85902	0.0462346	1.65654	up
gene18997	SLC43A2	28.7284	83.818	133.659	247.167	88.8457	0.0199128	1.65727	up
gene22820	BRPF3	3.03747	4.74379	10.9019	14.9694	8.408	0.000159356	1.65945	up
gene8827	PLIN2	3.88185	4.4919	11.6574	17.4639	10.0406	0.00027158	1.66242	up
gene3225	LOC102173247	7.2322	5.47556	25.9642	9.51681	24.4143	0.0248292	1.66917	up
gene9723	FOXO3	38.1828	20.2124	115.492	90.8968	76.6703	0.0106867	1.67072	up
NewGene_76365	--	0.586379	0.802964	0.855442	1.44457	1.39409	0.000248532	1.67197	up
gene11927	MXD1	4.63198	2.36554	11.749	14.4141	7.90095	0.0152192	1.67318	up
gene5789	PLBD1	1.95215	2.20086	3.2936	5.46537	10.87	0.0145738	1.67394	up
gene10950	LOC102173852	2.43756	3.60115	7.15722	6.68158	13.7709	0.00254962	1.68108	up
gene22127	LOC102183743	14.4607	16.8316	60.3609	34.2232	48.1853	0.000402647	1.68159	up
gene2742	GADD45A	2.21602	3.14812	4.8362	12.6471	7.12476	0.00623527	1.68171	up
gene16122	KLHL21	10.7988	11.2255	30.2954	47.6549	24.6707	0.000686736	1.68356	up
gene4342	ADAM22	0.430049	0.498515	1.47766	1.12593	1.6854	0.000173003	1.68477	up
gene2434	SLC2A1	2.8606	3.93398	12.7709	11.9611	5.78662	0.00530065	1.68753	up
gene1251	RPS6KA1	0.697156	1.41424	1.50604	3.88303	4.3335	0.00981027	1.68991	up
gene14287	ATAD2	1.11355	0.978043	3.79456	3.00731	3.12806	0.000435298	1.69219	up
gene11957	FOSL2	35.0389	31.0399	102.603	108.508	104.024	7.24868e-06	1.695	up
gene27939	TSC22D3	114.092	78.3427	383.51	323.978	256.234	0.00201243	1.70109	up
gene9319	FGD3	0.32716	0.29251	0.548949	1.47538	1.06154	0.0254611	1.70337	up
gene24639	IFIT2	0.408209	0.847631	1.17301	1.36789	3.19664	0.01573	1.70775	up
gene19640	LOC102185866	18.8734	73.393	104.691	216.3	70.2437	0.0352805	1.70834	up
gene15363	SCUBE2	2.01545	2.7144	5.83657	7.41842	8.70426	2.48913e-08	1.71808	up
gene2670	JUN	13.2749	8.88501	38.1618	36.679	35.1695	0.000674586	1.72113	up
gene12138	RSAD2	1.50902	2.19091	3.41637	4.75994	9.43879	0.00368785	1.72491	up
gene9538	MB21D1	0.173553	0.518017	0.925807	0.860763	1.28584	0.00780105	1.72559	up
gene21720	UBA7	0.660035	0.849889	1.15532	2.00446	4.16585	0.021486	1.7304	up
gene23091	TTC39C	0.66077	0.668748	1.93616	2.90158	1.59401	0.00410324	1.73683	up
gene19052	ASPA	0.976891	1.48214	2.69376	1.9482	7.15353	0.036453	1.73685	up
gene17451	NLRC5	0.50089	0.590453	0.714786	1.75684	2.97045	0.0219521	1.74007	up
gene4339	STEAP4	0.213009	0.287216	0.625029	0.949046	0.812383	0.00039777	1.74038	up
gene20384	FYB	0.13676	0.226183	0.242656	0.864488	0.617734	0.0489735	1.74169	up
NewGene_18724	--	0.537402	0.782508	1.85779	1.56002	2.87669	0.000804437	1.74563	up
gene22280	LOC102181383	2.83563	2.04561	10.9237	7.12803	6.43254	0.0164092	1.76001	up
gene17202	LDHD	0.747333	2.07448	4.20517	5.3739	3.19831	0.00387019	1.76501	up
gene20111	SLC16A6	1.85866	1.96281	5.2432	10.6127	2.70575	0.0328533	1.76671	up
gene5646	CYTH4	0.686176	0.853973	0.884844	2.85555	4.00353	0.033448	1.76973	up
gene16783	CIT	0.272091	0.188639	0.897637	0.501034	0.96956	0.0136494	1.77548	up
gene18960	SSH2	19.6383	17.6697	59.1138	78.2464	50.4143	6.58716e-05	1.77751	up
gene11728	CCDC138	1.00419	0.787685	3.25602	2.31073	1.87929	0.0032654	1.77982	up
gene1141	PLA2G2C	0.696356	0.35121	1.63976	1.88082	2.16647	0.036032	1.784	up
gene7007	SH3TC1	0.399097	0.50547	1.01733	1.51765	2.14015	0.000891244	1.78425	up
gene13741	SDC4	13.9857	9.69409	51.6281	41.0516	28.8868	0.00292615	1.79026	up
gene14291	KLHL38	14.1963	8.37776	41.5375	41.2897	36.7262	0.001213	1.79996	up
NewGene_1560	--	0.334416	0.285901	0.692798	1.2503	1.50331	0.00242995	1.80084	up
gene16586	SLC35E4	2.86423	6.31348	14.4512	23.4169	5.25319	0.032911	1.80615	up
gene7760	BTNL9	10.9978	10.2259	33.1682	39.1464	36.9038	4.45118e-07	1.80777	up
gene17243	CENPN	0.343961	0.264035	1.48591	0.655503	1.02138	0.0494855	1.81359	up
gene3868	AOC1	2.06468	0.8934	3.31442	6.23337	6.96838	0.0188196	1.81391	up
gene11712	REL	0.801206	0.922546	1.81385	3.06309	4.02298	0.000957063	1.81544	up
gene23275	NEDD4L	6.78394	8.95277	16.1701	51.9149	15.2752	0.0153035	1.82021	up
gene13129	MRC1	3.85627	4.07843	7.23341	9.6509	25.0088	0.00926906	1.82561	up
gene7807	HK3	0.189955	0.481373	0.505367	1.38293	1.59901	0.0211562	1.82573	up
gene14799	MDK	1.16538	0.704855	3.11765	2.86661	4.0556	0.0119676	1.82824	up
gene19350	RASD1	2.9581	2.54918	12.6229	10.4854	5.43576	0.00559116	1.83747	up
gene18655	LOC102172294	0.164672	0.323179	0.914524	0.978841	0.500246	0.0112487	1.842	up
gene943	SIK1	4.39548	5.74198	14.1376	21.1465	16.331	2.46588e-08	1.84748	up
NewGene_5551	--	0.096843	0.090642	0.364229	0.402531	0.226656	0.0201343	1.85168	up
gene6469	HPGDS	0.356475	0.637195	1.34215	0.992394	2.69994	0.0229722	1.85287	up
gene13295	PRND	0.388106	0.435849	2.21726	1.13743	0.848892	0.0252145	1.85476	up
gene16416	ATF3	1.51779	3.0833	4.42086	5.24347	13.6241	0.00897082	1.85566	up
gene26112	UNC93B1	1.21958	2.20047	2.21558	5.85561	9.64484	0.0151713	1.8588	up
gene15668	PGR	0.375757	0.592951	1.6999	1.53493	1.69411	9.30616e-07	1.86192	up
gene26506	MID1IP1	11.9452	9.75598	50.3781	46.0928	18.6658	0.00841947	1.86509	up
gene5951	C1R	4.4889	7.87222	10.1049	25.965	27.821	0.00106842	1.86925	up
gene5960	PTPN6	1.16236	1.642	1.33421	7.59433	6.25524	0.0403256	1.86941	up
gene21471	FANCD2	0.253371	0.168318	0.821371	0.821912	0.754514	0.00395164	1.86989	up
gene9970	FBXO30	28.5924	33.391	102.145	170.846	51.7942	0.0055291	1.8763	up
gene5876	LOC102189655	0.552901	0.83634	1.58812	1.36328	4.38242	0.0183577	1.87874	up
gene21656	TLR9	0.545647	1.15692	1.70381	5.03262	1.92658	0.0141966	1.88389	up
gene22110	LOC102185323	7.14993	7.58053	28.3448	23.2678	26.9062	2.13783e-07	1.88447	up
gene22191	LOC102178027	2.52304	1.30023	10.1359	4.27307	7.14925	0.0433599	1.88954	up
gene24636	LOC102168687	2.00864	2.95808	3.66635	4.97515	18.1651	0.0326507	1.89017	up
NewGene_63682	--	0.610144	0.59074	1.68339	1.98494	2.9257	2.999e-05	1.89449	up
gene2287	INPP5D	0.672032	0.684214	0.972164	3.33132	3.21881	0.0098646	1.89678	up
gene22581	LOC102170693	0.670269	0.424161	0.790862	2.86202	2.70834	0.0254839	1.90042	up
gene23447	CCNF	0.232255	0.140776	0.94835	0.381684	0.793587	0.0402776	1.90953	up
NewGene_66761	--	0.132303	0.394482	1.41921	0.964365	0.491177	0.0381486	1.91747	up
gene11350	BUB1	0.291039	0.19321	0.947141	0.456777	1.54984	0.040414	1.92092	up
gene12487	SAPCD2	0.115788	0.158887	0.59832	0.311294	0.560997	0.0149199	1.92195	up
gene12744	SLC46A3	7.53774	3.80725	11.9751	29.5978	26.0885	0.00780105	1.92283	up
gene26089	LOC106501751	2.38757	0.875948	5.53516	6.47409	7.77799	0.0165903	1.92837	up
gene347	PARP14	1.08657	1.27586	1.67646	4.13118	7.57366	0.00990571	1.93586	up
gene1915	IFIH1	0.641339	0.832919	1.30095	2.2002	4.81038	0.0082585	1.94272	up
gene4548	CCDC146	0.597464	0.861076	2.14858	2.25754	3.66607	9.3773e-06	1.95619	up
gene22274	LOC102180034	9.28586	5.42317	39.3173	21.4383	25.1988	0.00538258	1.95936	up
gene16237	LOC102173489	24.0724	18.5498	70.5539	113.592	62.9343	0.000199723	1.96144	up
gene5878	LOC102189932	0.290804	1.17328	1.8816	1.29127	4.38426	0.0278087	1.96336	up
gene8067	MYO1F	0.555082	0.745711	0.739045	3.13716	3.54661	0.0204344	1.9643	up
NewGene_12099	--	0.10878	0.112557	0.670033	0.496934	0.339816	0.0338246	1.96526	up
gene15747	BTG2	5.79952	7.65832	31.1796	17.3381	25.5323	1.25248e-05	1.96744	up
gene22100	LOC102185882	1.67138	2.83668	12.5814	6.1871	5.14093	0.0133629	1.96898	up
gene22190	LOC102178318	10.6605	12.725	63.8481	34.2477	30.7783	0.000957063	1.97324	up
gene23855	ITGAL	0.340986	0.371247	0.494613	2.07931	1.74507	0.0140629	1.97329	up
gene7796	MXD3	0.677061	0.425228	2.40194	1.37985	2.56472	0.0122714	1.97426	up
gene3297	CGN	0.096388	0.090889	0.26617	0.365184	0.45677	0.00518634	1.97515	up
NewGene_50606	--	0.313884	0.307221	1.30332	0.912344	1.37453	0.00531126	1.98652	up
gene18867	CDK5R1	0.155683	0.562512	1.56431	0.979468	1.1805	0.00623527	1.99101	up
NewGene_60847	--	0.112624	0.295871	0.821338	2.13472	1.04056	0.0145738	1.99608	up
NewGene_53406	--	13.8383	11.6389	64.7837	54.7588	39.7792	9.29548e-07	1.99671	up
gene12819	CKAP2	1.08075	0.553349	4.79958	1.28269	3.92199	0.0350401	2.00511	up
gene4721	SAMD9	0.663124	1.1725	1.16939	2.49056	6.94065	0.0233264	2.00786	up
NewGene_66005	--	4.92716	16.6179	19.6324	13.8229	14.4015	0.00185832	2.01217	up
gene9065	MELK	0.153811	0.111932	0.739651	0.313297	0.573291	0.0492486	2.01252	up
gene15827	LOC102179403	9.88312	10.3049	24.1575	36.3452	60.2316	0.000119348	2.01367	up
NewGene_71714	--	0.153308	0.281582	0.567884	0.889995	1.59131	0.0358124	2.01652	up
gene20373	C7	3.8579	6.413	13.8508	24.6773	19.8178	5.69898e-08	2.01692	up
gene24279	MKI67	0.721451	0.38403	3.04975	1.37265	2.39375	0.00613645	2.02067	up
gene11905	PLEK	0.66179	0.465551	0.910577	3.45319	2.63284	0.0157975	2.02247	up
gene688	VEPH1	0.198748	0.068614	0.596565	0.438008	0.698512	0.0402776	2.02959	up
gene25907	FERMT3	0.373867	0.798581	0.529097	3.12335	3.13516	0.0452525	2.03545	up
gene589	TNFSF10	2.41714	4.70804	10.9403	10.9287	18.7284	2.71377e-06	2.03748	up
gene7022	TACC3	0.235697	0.351471	1.29139	0.78682	1.39645	0.00143888	2.06239	up
NewGene_31223	--	0.187853	0.121178	0.661834	0.459704	0.847589	0.008889	2.06468	up
gene14338	TMEM71	0.280153	0.172359	0.744466	1.39595	0.745508	0.0184827	2.06551	up
gene14555	LPXN	0.493785	0.68238	0.846904	3.48294	2.84182	0.0143812	2.06604	up
gene24612	KIF11	0.645054	0.207561	2.74248	0.842744	2.03908	0.0469496	2.06835	up
gene23838	KIF22	0.413319	0.401214	1.95386	1.07538	2.06174	0.00175079	2.09171	up
gene8967	ZFAND5	91.2063	59.8917	355.662	378.762	195.153	0.000442652	2.09543	up
gene23293	PMAIP1	1.02466	1.03511	1.96438	2.45595	8.81413	0.0363897	2.09548	up
gene24554	PIK3AP1	0.434894	0.437951	0.383192	2.12668	3.13363	0.0388023	2.09679	up
NewGene_72531	--	1.24971	0.408511	2.60591	2.79198	3.635	0.00678604	2.0985	up
gene27769	LOC108634747	5.60804	2.30023	21.2238	18.7946	12.5039	0.00491194	2.09962	up
gene10757	RAD51	0.064543	0.168409	0.404329	0.45689	0.493788	0.00939293	2.10038	up
gene4801	GLIPR1	0.53513	0.432619	0.947244	2.24919	3.06007	0.0141373	2.10255	up
gene28312	LOC108635081	9.12817	4.70254	36.6109	35.9383	17.9743	0.00349844	2.10461	up
gene9344	SYK	0.833336	0.858063	1.46748	4.12317	5.49401	0.00233118	2.10918	up
gene22104	LOC106503501	9.16442	4.73412	33.8461	20.9429	38.4805	0.00206575	2.12317	up
NewGene_1050	--	2.06349	1.13833	3.8735	7.48534	4.66124	0.000125318	2.12631	up
gene22776	MOCS1	1.59874	7.63379	18.2642	24.7087	8.34728	0.010971	2.13057	up
gene20370	PLCXD3	0.336156	0.232593	1.33621	0.565508	1.88376	0.00716873	2.13664	up
gene928	ABCG1	0.774847	2.20471	4.16856	9.60815	3.86752	0.00179492	2.14695	up
gene25182	SGPL1	0.901362	2.2023	3.3402	5.08479	10.7386	0.00122691	2.14807	up
gene23756	PRKCB	0.238124	0.272495	0.434527	1.8323	0.996675	0.00786097	2.15538	up
gene739	P2RY14	0.196573	0.372706	0.428781	1.24977	1.92249	0.0141884	2.15564	up
gene1174	C1QB	5.60551	9.85201	9.61164	33.9646	55.3488	0.00775407	2.16029	up
gene11429	IL1RL1	0.441626	0.371098	1.33069	2.2139	1.88335	0.000239655	2.16121	up
gene12508	MYO16	0.383469	1.17115	2.24873	1.52442	5.64103	0.0070699	2.16501	up
gene12873	LCP1	1.31623	3.15851	1.8776	14.0918	12.0364	0.0248662	2.1669	up
gene27898	RENBP	0.226639	0.164516	0.538967	0.696965	1.4651	0.0294142	2.16782	up
NewGene_60840	--	0.507096	0.427645	2.45011	1.71525	2.00363	1.04245e-05	2.168	up
gene20143	LCP2	0.477943	0.581787	0.73307	2.54289	3.86485	0.0112542	2.18307	up
gene15292	LOC102175225	0.59783	0.336373	0.888241	1.85003	4.02012	0.0121119	2.19396	up
NewGene_12097	--	0.028691	0.039309	0.220823	0.117567	0.099088	0.0213723	2.19461	up
gene19540	TOP2A	1.55832	0.693484	7.62245	2.31689	5.93732	0.0123304	2.19741	up
gene22895	PSMB9	1.23779	1.48566	3.62086	6.57626	8.12092	0.000103195	2.20334	up
gene25523	TMEM86A	2.64135	1.97781	8.65967	13.7983	9.54825	1.3361e-05	2.20623	up
gene24641	LIPA	4.43474	5.53737	5.82336	12.9706	51.0089	0.0301025	2.2092	up
gene27479	STXBP2	0.176672	0.398047	0.424258	1.52702	1.81696	0.0241594	2.21065	up
gene22809	RAB44	0.032661	0.107922	0.225043	0.44194	0.200755	0.0300993	2.21137	up
gene10774	BUB1B	0.374346	0.17883	1.54936	0.674371	1.76164	0.0125159	2.22077	up
gene21835	LOC102179993	1.17072	1.15326	1.34703	5.32349	9.75354	0.0173455	2.22253	up
gene19304	TRPV2	0.63367	0.391921	0.952866	2.02013	4.54545	0.0175668	2.22296	up
gene4700	PDK4	598.733	182.191	1979.92	2281.46	1587.21	0.00463842	2.23227	up
gene24212	ZFAND2A	0.649131	3.08017	6.82146	13.0833	2.56571	0.0293338	2.23666	up
gene18905	LOC102184087	1.68213	1.77756	4.51926	3.9119	15.9463	0.00782875	2.24102	up
gene19432	TTLL6	0.297713	0.409823	1.0529	2.95573	0.529977	0.0215436	2.24113	up
gene1292	PTAFR	0.380203	0.445852	0.479425	1.86076	3.51962	0.0220566	2.24476	up
gene19292	LOC102184089	0.145261	0.05901	0.541164	0.537698	0.435119	0.0142781	2.24496	up
gene22128	LOC102183280	4.91011	3.07875	26.3425	16.5109	13.906	0.00113245	2.25154	up
gene20697	PRC1	0.712793	0.383366	3.45678	0.727667	2.86558	0.022019	2.25583	up
gene16089	PIK3CD	0.377307	0.337535	1.0004	2.24655	1.95304	7.71565e-05	2.25782	up
gene11063	SLC7A7	1.45255	1.72986	2.57237	4.71276	15.4829	0.011172	2.26587	up
gene17403	SHCBP1	0.21063	0.144808	1.27407	0.381962	0.87844	0.0313259	2.26649	up
gene587	ECT2	0.234443	0.300445	1.57496	0.606216	1.4716	0.00146085	2.26791	up
gene22270	LOC108633413	5.03062	4.33293	31.7213	14.7702	19.5466	0.000323198	2.28142	up
gene7302	GM2A	0.562544	2.19108	2.28814	3.57134	12.2817	0.0225121	2.28492	up
NewGene_37969	--	0.247318	0.215196	0.994873	0.846251	1.53489	0.00919629	2.28714	up
gene22103	LOC102181641	8.42406	3.82868	42.4656	15.6699	33.8968	0.0047377	2.28868	up
gene23891	LOC100861338	0.503302	0.942183	1.5276	3.33505	5.13934	0.00525135	2.29184	up
gene20238	CCNB1	0.810486	0.356437	3.68809	1.78602	3.38505	0.00765953	2.29352	up
gene2486	KIF2C	0.171793	0.113759	0.889938	0.310383	0.926569	0.0232276	2.29976	up
gene3056	CD53	0.904237	2.19979	2.09441	6.57479	12.7392	0.0105186	2.30201	up
gene19081	SLC13A5	0.024311	0.087891	0.12468	0.168749	0.469451	0.0365562	2.30581	up
gene19952	BIRC5	0.257902	0.193489	1.4017	0.470812	1.46792	0.0126752	2.30811	up
gene16007	SLC19A2	1.14637	1.38435	8.96687	6.29333	2.20764	0.00367385	2.30836	up
gene18824	LOC102170772	0.798149	1.97434	2.56065	5.9676	10.6472	0.00540713	2.30903	up
NewGene_72353	--	0.620953	1.17088	5.08126	6.75439	2.23117	0.00142084	2.3122	up
gene12504	RAB20	0.95163	1.69226	7.0089	8.45051	2.54047	0.00201243	2.31527	up
gene12072	GEN1	0.061172	0.085789	0.436556	0.222258	0.408956	0.0102955	2.31755	up
gene2805	IFI44L	0.733846	1.07264	1.52574	2.47204	9.19015	0.0145416	2.31906	up
gene1320	LAPTM5	9.2885	10.7861	14.0066	37.8813	97.7326	0.00798176	2.31928	up
gene16878	UBC	63.3982	43.9662	276.643	382.6	140.553	0.000457188	2.31948	up
NewGene_56169	--	0.101729	0.607008	1.68879	1.69029	1.11468	0.0047377	2.32216	up
NewGene_30766	--	0.166238	0.105329	0.362999	0.726738	0.289917	0.000481803	2.32617	up
gene16482	KIF14	0.080513	0.088697	0.534818	0.294944	0.395568	0.000618592	2.33284	up
gene3279	TNFAIP8L2	0.563137	0.699177	0.910508	4.52958	4.01276	0.0132343	2.3367	up
gene10307	PAPLN	0.741182	0.356294	1.36539	2.20298	5.34587	0.00715392	2.34562	up
gene16010	SELL	0.163361	0.181008	0.244218	1.50431	0.861544	0.0361008	2.34962	up
NewGene_31810	--	0.018663	0.071242	0.352504	0.05925	0.175474	0.0498869	2.3571	up
gene16395	CENPF	0.433606	0.162906	2.28072	0.689719	1.80769	0.0110175	2.3628	up
gene10785	RASGRP1	0.170177	0.191062	0.2539	1.5535	0.945351	0.0151147	2.36374	up
gene12507	IRS2	6.51667	1.54765	19.8307	34.6688	12.7263	0.0139957	2.36555	up
gene3687	ARHGAP30	0.358556	0.705925	0.591514	4.06897	3.13453	0.0120136	2.36633	up
gene23812	CORO1A	2.25317	2.1959	3.66877	21.5424	9.03031	0.00730871	2.36731	up
gene24560	BLNK	0.275647	0.364892	0.274888	2.15298	2.53281	0.0469344	2.37978	up
gene329	HCLS1	0.524148	0.983615	1.36878	5.59661	4.1878	0.00188521	2.38968	up
gene2869	LOC102181554	0.22305	0.322356	0.717244	0.665126	2.84246	0.0171961	2.39489	up
gene21944	KLF15	6.05351	1.99695	23.448	24.3438	11.8188	0.00456812	2.39818	up
gene9030	ARHGEF39	0.150578	0.182971	1.10841	0.485297	0.95805	0.00941158	2.40093	up
gene12093	LPIN1	17.1285	35.2528	181.536	139.442	46.2817	0.0013745	2.40132	up
gene4904	NCKAP1L	0.78278	0.964636	1.22773	4.8581	7.58984	0.00410324	2.40182	up
gene6205	PARVG	0.113172	0.458013	0.399509	1.92441	1.80778	0.041899	2.40902	up
gene13511	TRIB3	0.119079	0.372312	1.05732	2.03582	0.4487	0.0222973	2.43069	up
gene27821	LOC108634769	6.51722	4.02558	33.6269	30.9938	20.9229	2.46171e-05	2.43221	up
gene20077	KIF19	0.052774	0.080832	0.239844	0.483757	0.323459	0.00281508	2.43572	up
gene8502	IFI30	2.33607	1.59446	1.95149	7.14849	24.565	0.0430034	2.43725	up
NewGene_62404	--	0.236293	0.2021	1.35067	2.12919	0.208094	0.039888	2.4386	up
gene17769	TYROBP	1.54532	1.64321	2.0649	5.40751	18.9063	0.0329978	2.44105	up
NewGene_59191	--	0.650487	0.237444	3.89785	1.73666	2.17855	0.0110133	2.44447	up
gene10740	NUSAP1	0.621699	0.271103	3.07055	1.45727	3.03986	0.00368785	2.44666	up
gene7325	CSF1R	4.53869	4.49166	7.4618	21.2184	45.8994	0.00278721	2.44932	up
gene25264	CDK1	0.388164	0.216928	2.23195	0.717414	2.08959	0.00623527	2.45189	up
gene26790	LOC102181292	0.348768	0.307173	1.54703	1.20976	2.63667	0.000151209	2.45703	up
gene21832	LOC102178953	0.211254	0.169491	0.429181	1.12266	1.64839	0.00372419	2.45933	up
gene7547	TCF7	0.279005	0.284601	0.773301	2.93024	0.93376	0.00613645	2.47854	up
gene6429	BANK1	0.191386	0.301113	0.411203	2.35513	1.21496	0.00755184	2.49261	up
gene2269	HJURP	0.34451	0.206963	1.92006	0.920749	1.85393	0.00650084	2.49917	up
gene535	KLHL6	0.212511	0.40621	0.351917	1.06758	3.63646	0.0233264	2.5029	up
gene28121	LOC102172711	0.654456	0.788296	1.37874	5.12805	5.57752	0.000596391	2.50565	up
NewGene_75633	--	0.165061	0.077949	0.602586	0.984594	0.576208	0.00145709	2.5069	up
gene1172	C1QC	4.56287	8.28374	10.8567	27.009	66.8333	0.00246266	2.50793	up
gene16511	PTPN7	0.129721	0.116012	0.21574	1.34832	0.711746	0.0233264	2.51006	up
gene20537	CEP72	0.06194	0.096864	0.47517	0.422181	0.396088	1.65863e-05	2.51276	up
gene12414	TMEM8C	0.986244	2.65894	4.29114	2.21406	22.486	0.02554	2.52029	up
gene16008	F5	0.053385	0.067765	0.157293	0.425836	0.438226	0.00155752	2.52679	up
gene16464	ASPM	0.269179	0.087457	1.58288	0.472812	1.16288	0.00971206	2.52681	up
gene22281	LOC102180845	1.55204	1.41654	14.4102	4.29631	5.86112	0.00703199	2.53543	up
NewGene_27114	--	0.046663	0.076028	0.214874	0.645371	0.146337	0.015617	2.53709	up
gene28353	SASH3	0.357254	0.359457	0.440564	3.95372	1.84	0.0194522	2.53869	up
NewGene_5091	--	0.095619	0.689107	0.880791	1.76502	3.10855	0.00833249	2.53869	up
gene1171	C1QA	5.31372	9.65947	11.2699	39.3652	77.4855	0.00253482	2.54071	up
gene26316	KIF4A	0.169951	0.078622	0.882592	0.476499	0.863284	0.00293477	2.54376	up
gene6063	CECR1	0.272094	0.384024	0.320076	1.15175	4.30356	0.0479328	2.54608	up
gene915	MX1	1.61438	1.37499	2.68216	6.8108	20.623	0.00522988	2.5614	up
gene3656	CD84	1.07779	0.780854	1.93668	4.64208	10.5448	0.00350336	2.56857	up
gene16952	TMEM144	0.083361	0.168238	0.393915	0.832718	0.938518	0.000618592	2.58416	up
gene23147	LAMA1	0.065429	0.105372	0.322869	0.247013	0.903425	0.0016093	2.58704	up
gene6495	HERC6	0.190247	0.192481	0.657323	0.790709	2.00898	0.000750432	2.59453	up
gene21611	IL17RB	0.07734	0.107146	0.468377	0.334869	0.840717	0.00423823	2.59471	up
NewGene_75492	--	8.1891	2.23993	31.136	71.9503	17.7691	0.00350336	2.59538	up
gene5921	LOC102175560	0.671589	0.633739	0.644021	1.4591	10.061	0.045583	2.59594	up
gene6609	RBM47	0.133307	0.122077	0.352758	0.659781	1.40364	0.00188162	2.59635	up
gene6131	GRAP2	0.019013	0.127243	0.217114	0.570527	0.402549	0.0219903	2.59825	up
NewGene_41370	--	0.074195	0.119459	0.617395	0.340101	0.225515	0.000877173	2.59907	up
gene5590	HMOX1	2.40485	10.7112	38.0288	44.6353	18.7167	0.00046636	2.60008	up
gene15710	GPR83	0.080571	0.081361	0.324363	0.435438	0.735584	0.000816613	2.60754	up
gene18815	LOC102179130	2.74247	4.6124	17.3803	34.0809	12.5159	3.27626e-06	2.61336	up
gene10483	CDKN3	0.227383	0.058925	1.28195	0.385279	1.26835	0.0402498	2.61873	up
gene23842	SPN	0.116548	0.173684	0.279661	1.81733	0.463828	0.0197075	2.624	up
gene15623	RAB39A	0.033189	0.075041	0.081836	0.270414	0.5994	0.0301025	2.62492	up
gene26306	IL2RG	0.90714	1.12253	1.01618	9.46373	8.06162	0.0115484	2.62953	up
gene7947	GNA15	0.21394	0.247689	0.404348	1.26545	2.63144	0.00999504	2.63154	up
gene5645	RAC2	0.308554	0.89998	1.23574	6.25051	2.69865	0.00292743	2.63378	up
gene10801	ARHGAP11A	0.310755	0.071416	1.71942	0.574648	1.52306	0.0156822	2.63781	up
gene16474	PTPRC	0.629555	0.811437	1.1343	7.43192	4.62685	0.00198088	2.6461	up
gene20139	DOCK2	0.439122	0.467775	0.77317	3.8481	3.87986	0.0011155	2.65058	up
gene25044	GDF10	0.029968	0.16023	0.581674	0.649639	0.381411	0.00850097	2.65466	up
gene103	SAMSN1	0.075635	0.292585	0.551559	1.81706	1.03784	0.00678604	2.65718	up
gene15831	CR2	0.325152	0.585404	0.842142	6.0719	1.33131	0.010177	2.65742	up
NewGene_26228	--	0.155347	0.247157	0.892853	1.75421	1.00373	7.30837e-07	2.67224	up
gene18305	LOC102184990	0.14593	0.300468	0.359705	2.30512	1.40046	0.010685	2.67982	up
gene12510	TNFSF13B	0.088612	0.102163	0.128261	0.633004	1.1024	0.0294628	2.69054	up
NewGene_19044	--	9.76803	8.85593	79.3034	57.3319	36.4535	1.0582e-06	2.70228	up
gene9722	ARMC2	0.804182	3.22189	10.7249	19.8104	2.88449	0.00666587	2.70811	up
gene25036	WDFY4	0.286388	0.464362	0.441425	4.37335	2.23995	0.00593573	2.71158	up
gene6510	NCAPG	0.610421	0.675466	2.33495	8.21147	1.7989	0.00179761	2.71274	up
gene19180	CD68	0.755619	1.39958	1.72874	4.35323	14.308	0.00660554	2.71432	up
gene19819	MILR1	0.161977	0.444889	0.327222	2.05612	3.26703	0.0288963	2.71722	up
gene15784	LOC102186914	0.590701	0.699549	4.83902	4.27372	3.31559	0.00017964	2.71807	up
NewGene_34425	--	0.520297	0.426274	2.70458	4.74947	2.56196	4.83954e-08	2.72012	up
gene11769	PSD4	0.103545	0.136329	0.180173	1.53933	0.665948	0.012279	2.72266	up
NewGene_53458	--	0.112205	0.126519	0.507572	1.49262	0.240138	0.00519542	2.72874	up
gene736	P2RY12	0.178056	0.172138	0.338289	0.71294	3.3981	0.0235742	2.74147	up
gene989	ITGB2	0.712549	0.910864	1.751	6.35588	8.30937	0.000240071	2.7422	up
gene22580	LOC102189753	1.88975	2.20607	4.72273	17.1231	18.1346	2.63012e-05	2.74634	up
gene274	LOC102183007	0.307445	0.242644	0.857373	1.0229	3.81944	0.00515869	2.74988	up
gene5902	C3AR1	0.418119	0.501705	0.910336	1.92132	6.55361	0.00359882	2.7504	up
gene26660	TLR7	0.230839	0.312465	0.309313	0.821405	4.35901	0.02554	2.76068	up
gene8711	DDX58	1.24316	0.424359	1.7947	3.65587	13.2666	0.0136827	2.76134	up
NewGene_18483	--	42.8964	7.12369	229.345	198.868	133.523	0.0013686	2.76504	up
gene5881	LOC102190765	0.569594	0.707581	0.92179	1.90348	10.3875	0.0276201	2.78126	up
gene6294	2024-03-01	0.154208	0.231004	0.192845	0.9727	2.78727	0.0198189	2.78979	up
gene2347	CDCA8	0.15477	0.042129	0.878262	0.551675	0.747081	0.00941158	2.7988	up
NewGene_71693	--	0.084078	0.347926	1.57803	2.11175	0.303478	0.0363836	2.80025	up
gene2457	CDC20	0.277734	0.333556	2.79191	1.27688	1.97096	4.0044e-05	2.80127	up
gene7603	ARHGAP45	0.279152	0.461197	0.840869	3.56983	3.08561	0.0001482	2.80712	up
gene21394	CSRNP1	2.13272	0.908784	12.9926	15.0165	4.90523	0.000674586	2.81277	up
gene4756	IKZF1	0.242651	0.269992	0.320368	3.80044	1.30939	0.0108428	2.81599	up
gene1187	E2F2	0.171141	0.121891	0.536936	0.542464	2.13623	0.00347747	2.82058	up
gene4568	LOC108633303	1.27321	0.706096	2.63511	4.58969	15.049	0.0026917	2.82061	up
gene5900	LOC102180291	0.494949	0.43817	1.17315	1.27196	7.67192	0.0151713	2.82103	up
gene9348	GADD45G	17.7216	4.99147	105.872	93.5254	57.1424	0.000567188	2.83261	up
gene18432	LOC102180391	0.030459	0.376731	1.74666	0.928324	0.944987	0.0115484	2.83675	up
gene3735	LOC102185698	0.432475	0.441779	0.603442	1.50118	7.45528	0.0213425	2.83942	up
gene2806	IFI44	0.184032	0.07108	0.461493	0.674603	1.88866	0.00979775	2.86876	up
gene16425	NEK2	0.144082	0.122403	1.27135	0.481516	1.16122	0.00130988	2.8778	up
gene25713	ST14	0.087182	0.040128	0.174996	0.437817	0.939002	0.0173455	2.8824	up
NewGene_10947	--	0.055675	0.082686	0.195291	0.169987	1.1302	0.0135038	2.88265	up
gene10605	CCNB2	0.165321	0.066548	1.24374	0.661775	0.838132	0.00578905	2.88426	up
gene19796	LIMD2	0.166092	0.683092	0.666487	6.24288	1.49304	0.0259723	2.88558	up
NewGene_48115	--	0.186354	1.99294	3.24764	0.613597	1.51735	0.000446494	2.91237	up
gene17295	IRF8	0.366178	0.322979	0.377135	3.52039	4.30953	0.0100628	2.91379	up
NewGene_42048	--	0.585839	1.23003	7.23521	8.87378	1.8125	0.000277278	2.91645	up
gene28123	LOC102188588	2.50194	2.32399	6.35404	23.1935	25.5473	1.66263e-05	2.9199	up
NewGene_18455	--	0.045415	0.044321	0.093964	0.561404	0.386824	0.0221652	2.92058	up
gene20829	CHRNA3	0.053161	0.200584	0.570736	1.20893	0.840781	0.000259473	2.92155	up
gene19225	AURKB	0.115025	0.114956	1.19083	0.642025	0.692004	0.000294186	2.92505	up
gene28313	LOC108635080	0.108859	0.050041	0.751936	0.655469	0.454731	0.000804437	2.92706	up
NewGene_36576	--	0.097037	0.331703	1.87364	1.14828	2.16319	8.90981e-05	2.93773	up
gene15515	IL10RA	0.452687	0.328044	0.862294	1.93375	6.64784	0.00293477	2.9558	up
gene22893	LOC102188267	0.572843	0.829421	0.997309	4.77771	10.3423	0.00520532	2.96308	up
gene1820	ARHGAP15	0.133457	0.085995	0.3845	0.727309	1.57326	0.00222101	2.96437	up
gene26659	TLR8	0.18387	0.201238	0.209697	2.07831	1.98688	0.0117652	2.96628	up
gene16737	LOC102190983	1.81954	1.43963	5.05558	7.60564	27.6104	0.000820494	2.96716	up
gene15016	FOLR2	1.5736	1.61218	4.42351	5.82144	27.5506	0.00199068	2.9681	up
NewGene_33857	--	0.243426	0.182132	2.78048	1.15222	0.946387	0.000219877	2.97909	up
gene6587	TMEM156	0.081519	0.055354	0.117887	0.669009	0.996883	0.0433084	2.99311	up
gene27715	WAS	0.139943	0.096628	0.240673	1.5659	1.16205	0.0103656	3.00362	up
NewGene_55555	--	0.11417	0.004067	1.01082	0.963118	0.576248	0.02956	3.00391	up
NewGene_75905	--	0.067723	0.03661	0.283304	0.230329	0.265638	7.96101e-06	3.00885	up
gene25255	ARID5B	29.1029	7.47028	163.502	215.982	99.0095	0.000290845	3.01492	up
gene5869	CLEC12A	0.093303	0.634905	0.618679	1.22131	6.11545	0.0368996	3.02169	up
gene28147	LOC108634955	0.274392	0.775291	2.20314	6.60712	2.99511	0.000171273	3.03747	up
gene26284	ERCC6L	0.031034	0.015464	0.244429	0.130218	0.246544	0.00912669	3.04765	up
gene3505	SEMA4A	0.095556	0.091386	0.103856	1.7647	0.655621	0.0244943	3.06381	up
gene7613	CFD	1.32095	1.43213	4.66875	6.28489	23.6547	0.000290675	3.06439	up
NewGene_31267	--	0.305455	0.167293	1.6022	3.61687	0.956834	0.000384749	3.06823	up
NewGene_42574	--	0.055317	0.29937	1.11206	1.1736	0.97897	3.0193e-05	3.06846	up
gene4444	AOAH	0.172497	0.123314	0.288509	0.606319	3.04818	0.0165523	3.06912	up
gene26067	IRF7	0.091652	0.092938	0.134374	0.606599	1.66006	0.0293338	3.0745	up
gene18891	EVI2A	0.112616	0.168375	0.289886	0.825423	2.41584	0.00894444	3.09264	up
gene27829	LOC108634775	0.09029	0.039587	0.694371	0.605415	0.440995	0.000727665	3.10673	up
gene5013	BIN2	0.218259	0.377463	0.497275	2.11396	4.58481	0.00223869	3.11123	up
NewGene_21206	--	21.6684	4.40029	153.994	117.944	84.1319	0.000476564	3.11597	up
gene15295	LOC102184922	0.738402	0.350234	1.03872	5.15541	9.06599	0.00175079	3.11753	up
gene8492	JAK3	0.141947	0.136368	0.214892	2.12583	1.34184	0.00293477	3.12592	up
gene3264	CTSS	2.88749	2.80469	5.57011	11.7246	58.8054	0.00293477	3.1305	up
NewGene_52737	--	0.049799	0.257312	0.837842	2.232	0.304192	0.000693287	3.13196	up
gene27413	GPR34	0.521082	0.348887	1.54534	2.92751	7.45425	0.000239636	3.13476	up
gene2868	LOC102170144	0.160866	0.309437	0.392398	0.566339	5.19196	0.0181007	3.14858	up
gene12546	LOC102177727	0.298573	0.041635	0.17796	2.63381	2.16464	0.0344824	3.15391	up
gene20678	PLIN1	0.018084	0.115601	0.312058	0.999528	0.2702	0.00984752	3.16735	up
gene21396	XIRP1	55.9035	30.4768	507.418	559.215	142.898	5.76824e-05	3.21052	up
gene14289	FBXO32	84.3225	27.7427	529.965	803.292	310.513	4.71251e-05	3.21163	up
NewGene_27117	--	0.826315	0.680984	10.3634	5.71072	4.87787	1.34241e-07	3.23273	up
gene11768	IL1RN	0.029091	0.099977	0.053982	0.798122	1.8989	0.0318953	3.24507	up
gene9145	DOK2	0.120524	0.153079	0.19292	1.30791	2.45021	0.00949443	3.26868	up
gene17835	MAP4K1	0.118592	0.061577	0.212974	1.96273	0.602792	0.0102955	3.28456	up
gene18184	HSD17B14	0.041355	0.097513	0.24256	0.830408	0.867984	0.0107436	3.28774	up
gene2149	ARHGEF4	0.014807	0.034882	0.194134	0.23213	0.276126	5.45642e-06	3.30278	up
gene3545	LOC102183650	0.345261	0.285934	1.09503	2.06001	6.72306	0.000888105	3.34634	up
gene1352	LCK	0.082388	0.082884	0.563241	1.52526	0.409921	0.00113251	3.35747	up
gene23387	LOC102178129	0.266786	0.744711	4.49507	0.853348	9.03294	0.00286797	3.36729	up
NewGene_46538	--	0.050755	0.013503	0.259138	0.26902	0.528287	0.00183626	3.36921	up
NewGene_39167	--	0.119132	0.026173	0.263122	0.63077	1.66628	0.0102987	3.37651	up
gene18892	EVI2B	0.123997	0.100077	0.286002	1.35277	2.01463	0.00105435	3.37729	up
gene27434	LOC108634590	0.520116	0.248604	1.38678	9.45777	1.85115	0.00456812	3.38615	up
gene9489	TNFSF8	0.114828	0.061675	0.154782	1.13386	1.72683	0.00893312	3.40516	up
gene15511	JAML	0.202046	0.230138	0.298428	2.39551	4.30313	0.00273634	3.41746	up
gene3231	LOC102180554	1.42159	1.23864	22.5556	5.22462	13.8326	1.85368e-05	3.43761	up
gene15818	FCMR	0.099662	0.200565	0.248306	3.99137	0.322419	0.0187436	3.44027	up
gene25658	SLC37A2	0.293368	0.254803	0.277772	2.63422	6.61291	0.00573876	3.46268	up
gene3659	CD48	0.424739	0.536729	0.930057	7.64813	7.10545	0.000516816	3.46408	up
gene6847	CXCL10	0.406395	0.579416	0.461098	1.32011	14.8659	0.0244739	3.48389	up
NewGene_19686	--	0.054816	0.147053	0.096044	1.60193	1.53233	0.0145738	3.48456	up
NewGene_6382	--	0.036694	0.030417	0.67437	0.067687	0.604271	0.00468178	3.48789	up
gene12897	EPSTI1	0.043424	0.242262	0.24882	1.4844	2.57339	0.00780105	3.49026	up
NewGene_55198	--	0.149622	0.810677	7.68398	5.20067	2.73918	8.71068e-07	3.50109	up
gene7318	CD74	9.19614	5.1713	14.4938	155.009	88.3911	0.00038686	3.50824	up
gene966	TRPM2	0.039421	0.075064	0.195213	0.489363	1.24123	0.000229469	3.54254	up
gene18205	CD37	0.128956	0.24931	0.519111	3.86605	3.55868	0.00017964	3.60099	up
gene5010	GALNT6	0.035139	0.099229	0.111997	1.08427	1.13903	0.00220265	3.61783	up
gene25537	LOC102168979	0.041252	0.018775	0.215561	0.421797	0.563421	0.000229469	3.62515	up
gene3074	ADORA3	0.029448	0.359195	0.615498	1.39449	4.57351	0.00702437	3.63679	up
gene20763	BCL2A1	0.056801	0.08564	0.444018	1.08341	1.12776	7.42469e-05	3.64303	up
gene10262	FOS	4.55061	1.31142	24.9538	13.2414	83.3275	0.000315509	3.64969	up
gene6902	PLAC8	0.355579	0.209199	0.734193	5.90394	4.51242	0.0012316	3.65973	up
gene23604	CIITA	0.074578	0.068883	0.201786	2.06205	0.728684	0.00101724	3.66689	up
gene3668	LOC108635630	0.049175	0.157175	0.212869	1.89071	2.04939	0.0101977	3.71698	up
gene25988	CTSW	0.223519	0.070109	1.59864	3.0369	1.53407	8.59091e-05	3.72092	up
gene3574	CD1E	0.200511	0.131496	0.159961	3.3384	3.47711	0.00593573	3.73601	up
gene23386	LOC102177855	0.230396	0.760858	4.97613	2.93573	10.2186	8.6614e-07	3.74999	up
gene21270	PLD4	0.219144	0.093208	0.301362	2.96975	3.65476	0.00237094	3.76669	up
gene16091	SLC25A33	9.4612	4.70651	140.574	111.84	41.5424	5.94564e-07	3.77967	up
gene3655	SLAMF6	0.06101	0.065346	0.090168	1.90838	0.909134	0.0108349	3.83974	up
gene13075	OTUD1	3.40612	3.73188	25.7644	46.9626	80.0764	4.60459e-14	3.85299	up
gene690	PTX3	0.11617	0.515318	5.03876	3.59504	3.26363	6.99574e-09	3.86712	up
gene15219	LOC102169889	0.085254	0.173762	0.524493	1.23471	3.79461	5.4054e-05	3.90073	up
gene5715	LRMP	0.08892	0.215171	0.503257	3.34608	2.5971	2.55283e-05	3.90452	up
gene22609	LOC102180664	1.15378	0.833833	3.73929	30.7431	14.1536	1.38918e-05	3.92925	up
gene1232	TRIM63	39.0115	22.7818	674.497	589.199	177.682	1.29001e-07	3.96645	up
NewGene_27116	--	0.090491	0.237741	2.9976	2.95647	0.965248	3.5212e-09	3.99993	up
NewGene_25825	--	0.16949	0.268973	0.929834	8.90807	1.48806	0.000638863	4.03656	up
gene1882	CYTIP	0.183414	0.290471	0.411375	1.60148	9.5844	0.00119628	4.04138	up
gene14542	LOC102177263	0.663822	0.358074	0.722222	8.28311	18.4958	0.0349875	4.05692	up
NewGene_71982	--	0.127196	0.2416	3.05155	4.5923	1.06425	9.5751e-08	4.06947	up
gene23895	ITGAX	0.087147	0.049471	0.282485	2.79325	0.557622	0.000610355	4.07689	up
gene22602	LOC102189356	3.2887	2.49767	8.63129	87.9942	57.8967	5.62396e-06	4.12235	up
NewGene_49111	--	0.115441	0.055309	0.528968	3.86248	0.857178	0.000638863	4.13219	up
NewGene_9133	--	0.00714	0.041751	0.830155	0.302252	0.121361	0.00227884	4.16373	up
gene22463	LOC102188452	0.342412	0.117561	0.753824	10.8168	2.26497	0.00182942	4.19335	up
gene1279	IFI6	2.61488	1.4816	19.4265	17.8216	84.5254	9.90869e-07	4.21258	up
gene22894	LOC102187998	0.369236	0.368188	0.909313	6.96155	13.2335	5.29073e-05	4.2272	up
gene3611	LOC102173932	0.230423	0.328133	1.06911	6.607	8.04491	2.20178e-06	4.22748	up
gene19079	XAF1	0.062499	0.113097	0.46316	0.93037	3.57742	0.000304058	4.23945	up
gene11391	LOC102176695	0.034913	0.028198	0.142376	1.45037	0.232612	0.00163856	4.24137	up
NewGene_3373	--	1.77062	0.709771	3.54394	44.1724	29.7532	0.0134951	4.25747	up
NewGene_76594	--	0.015451	0.009734	0.203577	0.28916	0.305484	1.79919e-06	4.27072	up
NewGene_41396	--	0.02541	0	0.37182	0.353394	0.065571	0.0318355	4.28914	up
gene14341	SLA	0.064732	0.12975	0.692975	2.53645	2.53321	8.52415e-09	4.35772	up
gene280	SIDT1	0.004942	0.012394	0.03453	0.347461	0.19771	0.00159843	4.38192	up
gene5857	LOC102183941	0	0.025643	0.257451	0.318532	0.154832	0.00190697	4.43879	up
NewGene_21279	--	0.058895	0.096504	2.27946	0.587531	1.91119	7.07946e-09	4.45832	up
NewGene_21379	--	0.041923	0.044074	0.109641	1.50821	1.39382	6.58716e-05	4.48432	up
gene13472	ZBP1	0	0.052527	0.054868	0.276779	1.24916	0.0195658	4.49447	up
gene27547	LOC102173185	0	0.119919	0.298381	2.04004	1.61211	0.00309489	4.56764	up
gene3568	LOC102179433	0	0.123578	0.094245	2.03029	1.65263	0.0149199	4.59196	up
gene20409	IL7R	0.033926	0.023639	0.210087	1.18266	0.8624	2.19583e-06	4.60576	up
gene8052	C3	2.50032	1.19263	3.82499	90.398	60.0939	0.011615	4.70117	up
gene11081	SLC7A8	0.373178	5.84987	68.7315	118.966	12.2595	0.0156814	4.73781	up
gene18299	NKG7	0.057104	0.113816	0.540206	3.00792	3.38095	2.44265e-06	4.78968	up
gene21947	IRF4	0.203138	0.067562	4.9885	6.25484	0.768227	1.09143e-05	4.81899	up
gene17365	SNX20	0	0.028678	0.114163	0.536792	0.441922	0.00324137	4.8414	up
gene470	ADIPOQ	0.071111	0.528731	3.86227	14.1388	3.2514	1.9995e-07	4.86257	up
gene542	LAMP3	0.035391	0.040651	0.118568	2.73752	0.455204	0.000513339	4.90294	up
gene13783	MMP9	0	0.068535	0.037416	2.25671	0.511745	0.0164408	4.98224	up
NewGene_26234	--	0	0.012186	0.189867	0.302516	0.031716	0.00543452	4.99194	up
NewGene_21302	--	0	0.038896	0.602565	0.378187	0.89033	4.73649e-06	5.1989	up
gene5864	CLEC7A	0	0.052806	0.247372	0.792155	3.88169	0.00126029	5.48714	up
gene22610	LOC100860813	0.112748	0.11047	1.39385	7.50426	6.78818	3.14201e-10	5.49042	up
NewGene_65988	--	0.022857	0	0.599777	0.92778	0.204256	0.000171401	5.53319	up
gene22765	TREM2	0	0.104837	0.107634	1.35845	5.31224	0.0039152	5.57211	up
gene4608	GPNMB	0.120978	0.025164	0.357276	0.423791	13.5311	0.0327253	5.75803	up
gene18250	NAPSA	0	0.040759	0.172372	0.838466	2.5552	0.000303983	5.87593	up
gene21131	BCL11B	0.003031	0	0.005788	0.141528	0.181645	0.00677139	6.08582	up
NewGene_60735	--	0.002497	0.017324	2.01919	0.473454	0.27728	1.59322e-06	6.12537	up
gene22901	LOC102187356	0	0.03753	0.084544	2.76861	0.673777	0.00129328	6.14004	up
gene19277	DNAH9	0	0.007366	0.280549	0.278079	0.342821	7.75503e-16	6.37878	up
NewGene_19517	--	0.356213	0.086015	24.1395	19.8798	18.497	2.10163e-21	6.42006	up
NewGene_20386	--	0	0.021164	1.18607	1.80913	0.015383	0.00242043	6.49544	up
NewGene_437	--	0.157358	0.38043	0.407664	90.4387	2.46026	0.0165971	6.8156	up
NewGene_16664	--	0	0.031365	3.89897	1.24805	0.461508	7.14292e-05	6.81917	up
gene7633	LOC108636372	0	0.044108	2.43798	7.59887	2.99141	3.35195e-13	7.55018	up
gene1050	COL6A5	0.003283	0	0.072534	1.11586	0.260277	2.58607e-06	8.18761	up
gene9621	FABP7	0	0	0.063311	0.884062	1.48076	0.000556007	8.65218	up
NewGene_19518	--	0.093969	0.100941	60.1137	35.896	38.9738	8.93114e-44	8.71646	up
gene27441	LOC108634594	0	0	0.335262	1.02636	0.863173	2.46171e-05	8.79469	up
gene27242	P2RY8	0	0	0.032513	0.457724	0.269642	0.000197783	8.84382	up
gene21838	XCR1	0	0	0.075908	0.737059	0.540653	0.000107523	8.88682	up
gene3879	LOC106503901	0	0	0.127002	0.564497	0.554281	3.59814e-05	8.89236	up
gene12737	FLT3	0	0	0.057223	0.735628	0.545836	2.19598e-05	9.49201	up
gene20243	CD180	0	0	0.01723	0.85492	2.20689	6.94148e-05	9.9704	up
gene22604	LOC102190745	0	0	0.094952	2.08941	0.972495	3.02119e-06	10.2943	up

## Sheet: TableS7
Table S7 DEGs of F-3 vs N-3
#ID	gene name	F-3-1_FPKM	F-3-2_FPKM	F-3-3_FPKM	N-3-1_FPKM	N-3-3_FPKM	FDR	log2FC	regulated
NewGene_20210	--	2.84592	1.42613	1.98946	0.002531	0	6.16269e-19	-10.3014	down
NewGene_8210	--	0.156188	0.542003	1.15152	0	0	5.19793e-08	-10.2852	down
NewGene_46173	--	0.735058	0.282891	0.416467	0	0	4.58549e-07	-9.20496	down
gene12573	LOC108637289	25.0766	22.3439	15.8147	0.145953	0	0.000477375	-7.9265	down
NewGene_66282	--	0.004456	0.335324	0.086803	0	0.001115	0.00562212	-7.81661	down
NewGene_63486	--	1.15583	0.449312	1.73014	0	0.041446	8.41687e-12	-7.14926	down
NewGene_53973	--	7.10351	6.70043	5.38157	0.072784	0	0.000768527	-7.06942	down
gene10719	PLA2G4E	0.4309	0.415732	0.15894	0.003511	0	1.3708e-08	-6.77764	down
gene16221	ISG15	20.7884	0.285005	2.4608	0.144158	0	0.0449542	-6.4678	down
NewGene_22344	--	0.362411	2.28486	0.386728	0.006765	0.012024	9.58943e-06	-6.34727	down
NewGene_58404	--	0.649976	0.246802	0.841168	0	0.012277	2.83004e-08	-6.33582	down
gene24389	VWA2	0.753658	0.347578	0.992118	0.013107	0	7.30973e-11	-6.31922	down
gene10386	GPX2	3.24853	4.86262	4.70761	0	0.095624	5.4397e-16	-6.24449	down
gene9116	NR4A3	2.01772	24.1988	6.24595	0.169093	0.081065	2.39709e-05	-6.21566	down
gene17324	SNAI3	6.02729	20.3922	2.27374	0.158393	0.072156	6.70624e-06	-6.16939	down
NewGene_19475	--	2.54785	2.28591	1.36698	0.035499	0	0.00142821	-6.03262	down
NewGene_4013	--	8.62662	3.32619	1.96458	0.136549	0.040913	1.99486e-06	-5.45579	down
gene12575	LOC108637255	14.238	17.6389	12.4591	0.591752	0	0.0199047	-5.38189	down
NewGene_46737	--	0.289728	0.136248	0.464823	0	0.01096	7.37317e-06	-5.28036	down
NewGene_72943	--	0.584036	0.356501	0.206955	0	0.015703	1.58323e-05	-5.20933	down
NewGene_70660	--	0.80413	0.715063	0.515609	0.026194	0.000591	8.49439e-10	-5.15268	down
gene11758	IL1B	0.846977	1.52483	1.48334	0.054392	0	6.24064e-06	-5.10274	down
gene20638	LOC108638532	7.34527	2.55275	4.625	0.124977	0.097151	9.22795e-23	-5.02978	down
NewGene_8216	--	0.547653	0.331058	0.171006	0.018955	0	0.000118178	-4.98429	down
NewGene_72934	--	0.952102	0.614028	0.43344	0.027595	0.006122	7.72586e-10	-4.94614	down
NewGene_46733	--	3.18099	0.96017	4.34855	0.052995	0.259298	9.35566e-06	-4.81003	down
NewGene_8213	--	5.58172	7.54414	3.74575	0.321842	0.120781	1.90763e-21	-4.6036	down
NewGene_72483	--	2.73644	1.85572	2.24183	0.09094	0.052511	2.60277e-53	-4.57543	down
NewGene_57586	--	0.487705	0.209826	1.82415	0.017948	0.032406	7.86287e-07	-4.45235	down
NewGene_53152	--	0.039736	0.160458	0.071851	0.004096	0.002738	9.58943e-06	-4.39033	down
NewGene_38124	--	1.15848	0.715021	1.46329	0.070921	0.020499	2.08521e-11	-4.26668	down
NewGene_12979	--	0.245518	0.11922	0.115081	0.008259	0.004134	1.95177e-08	-4.21968	down
NewGene_20386	--	0.770445	0.860178	0.014618	0.033377	0.009513	0.0258877	-4.21204	down
gene21858	ATP2B2	0.471109	0.521955	0.674021	0.038667	0.012258	8.40996e-14	-4.19433	down
NewGene_4012	--	20.0717	8.9282	5.24253	0.814608	0.222515	0.000339245	-4.14115	down
gene14813	SYT13	0.307097	0.137883	0.23417	0.020082	0	0.00160112	-4.09512	down
NewGene_61138	--	0.396432	0.13761	0.376836	0.005683	0.02166	8.16156e-05	-4.07747	down
NewGene_52766	--	0.462432	0.520902	0.06837	0.014093	0.02055	1.46759e-05	-4.07564	down
gene23080	AQP4	26.7297	15.5388	14.39	1.73122	0.190405	0.00182835	-4.05382	down
NewGene_65353	--	0.720056	2.43679	0.092131	0.074872	0.034592	0.00251101	-4.04894	down
NewGene_72938	--	0.570794	0.363017	0.326157	0.028096	0.013222	9.76722e-07	-3.95255	down
gene12273	SLC25A25	23.6212	45.8409	13.5687	1.12175	1.98096	7.09917e-13	-3.94746	down
gene22608	LOC102179937	11.7858	1.10728	19.1493	0.680246	0.51346	0.0142169	-3.90634	down
gene24620	PPP1R3C	153.905	151.663	134.914	11.2273	6.06688	2.68159e-35	-3.86152	down
NewGene_38050	--	16.9036	31.9865	22.462	0.680662	2.18484	2.8439e-12	-3.84648	down
gene24051	SERPINE1	2.53945	6.5397	0.707236	0.295415	0.096959	0.012321	-3.81459	down
gene16416	ATF3	19.0006	19.239	5.5486	1.32911	0.481047	1.3708e-08	-3.77398	down
NewGene_75400	--	0.630744	0.391492	0.568671	0.03775	0.016087	2.07386e-10	-3.75214	down
gene13332	SIGLEC1	4.31424	0.279294	1.99604	0.13816	0.143328	0.015989	-3.72295	down
gene18447	LOC102169897	0.438942	0.19244	0.609494	0.050443	0	0.0141047	-3.71299	down
NewGene_72947	--	0.671181	0.399557	0.341282	0.059745	0	0.00721948	-3.70666	down
NewGene_28185	--	1.95281	0.74306	1.33338	0.130002	0.019302	6.46637e-05	-3.6944	down
NewGene_18751	--	0.891962	0.917732	1.88564	0.090371	0.079305	1.98059e-11	-3.6145	down
NewGene_708	--	3.28451	1.30632	0.534637	0.305356	0.03572	4.85141e-06	-3.57762	down
NewGene_1787	--	1.1422	0.462763	1.32931	0.066642	0.039333	0.000101022	-3.54365	down
NewGene_75397	--	0.145414	0.128696	0.105128	0.012548	0.006274	1.90824e-05	-3.53463	down
gene26151	LOC106503960	1.22805	0.945896	1.73253	0.136985	0.041024	0.00011355	-3.51405	down
gene7973	NMRK2	148.88	87.1416	88.5213	9.33506	7.27809	5.54094e-27	-3.47765	down
NewGene_49005	--	0.532256	0.071545	0.063207	0.018684	0.010157	0.00230009	-3.45077	down
NewGene_20375	--	0.984712	1.2963	1.32719	0.084673	0.089151	6.21007e-06	-3.4084	down
gene10001	LOC108636742	2.39719	1.46351	4.98231	0.229099	0.231716	1.2176e-08	-3.40782	down
gene25478	THRSP	1.7696	0.703368	2.31487	0.118572	0.129939	4.01981e-06	-3.39415	down
NewGene_54822	--	0.494421	0.615591	0.530208	0.074421	0.009922	4.05353e-05	-3.3898	down
NewGene_38052	--	108.812	280.468	286.615	7.70689	29.8297	0.000428604	-3.38174	down
NewGene_53110	--	0.137482	0.365771	0.248951	0.018396	0.028093	6.63933e-09	-3.37142	down
gene12672	ATP12A	0.399183	0.247355	0.495796	0.032452	0.027587	9.00092e-07	-3.36204	down
NewGene_38126	--	0.480479	0.163351	0.421991	0.048814	0.009435	3.44803e-05	-3.3554	down
NewGene_4866	--	1.10365	2.19792	2.04161	0.05894	0.273806	6.32374e-07	-3.34649	down
gene4999	NR4A1	158.049	147.363	17.7973	11.5518	7.44177	0.0179541	-3.33022	down
gene9075	FRMPD1	2.97964	1.71496	2.75898	0.334706	0.087328	6.26749e-08	-3.31601	down
NewGene_65358	--	0.070885	0.778318	0.347893	0.022067	0.044892	0.00638707	-3.25848	down
NewGene_62503	--	1.20838	0.314156	0.802186	0.046396	0.088177	7.26363e-05	-3.25337	down
NewGene_716	--	1.98422	0.963372	0.566004	0.147173	0.056097	1.45739e-05	-3.23557	down
gene25882	LOC102175469	0.539739	0.521132	0.311696	0.077286	0	0.037374	-3.23521	down
gene14967	CHRDL2	3.86336	5.78323	9.39727	0.278041	0.880334	1.37684e-07	-3.22862	down
NewGene_75392	--	0.470348	0.329142	0.238168	0.030468	0.018166	8.25269e-09	-3.19218	down
gene423	LRRC15	1.48161	2.22404	1.75346	0.198936	0.137501	9.96486e-18	-3.18866	down
gene23470	PKMYT1	0.621553	1.28329	0.979458	0.056666	0.123089	6.49891e-06	-3.18208	down
NewGene_5821	--	2.39868	2.40574	1.1516	0.051352	0.325407	0.000284284	-3.14598	down
NewGene_14487	--	3.10584	0.305606	4.24066	0.181954	0.298461	0.00625935	-3.1429	down
gene4415	ADCYAP1R1	0.865214	1.04754	1.70813	0.122884	0.113107	3.16118e-13	-3.1197	down
gene20878	LOC102170823	8.9967	7.16373	6.16977	0.575468	0.919474	1.26426e-21	-3.0968	down
gene2410	FOXO6	0.808773	1.78049	0.968456	0.067786	0.159544	3.65666e-06	-3.08448	down
gene8158	LDLR	10.158	4.48282	4.00901	0.746154	0.556288	6.1983e-10	-3.02558	down
gene17354	DBNDD1	0.461186	0.974897	0.874274	0.119374	0.038897	0.000497037	-3.02055	down
NewGene_4011	--	0.403217	0.182945	0.359187	0.037621	0.02625	0.000257116	-3.00309	down
gene788	PAQR9	0.59658	0.251044	0.475188	0.078007	0.010383	0.0115661	-3.00253	down
NewGene_67636	--	0.54659	0.519602	0.322443	0.040528	0.053226	0.000478165	-2.99148	down
NewGene_75384	--	0.767734	0.424536	0.754337	0.063414	0.055444	1.86152e-13	-2.94061	down
gene2879	LOC108633177	27.2418	2.44261	11.7692	1.67144	1.39189	0.0470888	-2.92726	down
gene15624	SLC35F2	2.94863	2.28941	4.26895	0.330512	0.382355	1.34175e-12	-2.91649	down
NewGene_75385	--	0.245563	0.11467	0.168573	0.031876	0.006326	0.000918299	-2.90078	down
gene24287	FAM196A	0.16987	0.294655	0.263364	0.038583	0.012786	0.00135858	-2.89476	down
NewGene_54622	--	0.585787	1.37126	1.45999	0.107216	0.420002	5.6579e-06	-2.89237	down
gene25693	KCNJ5	0.799458	1.20686	1.69028	0.096671	0.188366	4.8407e-06	-2.87726	down
gene27137	TNMD	1.76156	0.435715	0.898541	0.149078	0.090844	0.00311967	-2.86635	down
NewGene_75401	--	0.414908	0.363578	0.403402	0.05946	0.041774	1.27121e-05	-2.86492	down
NewGene_75386	--	0.41404	0.10612	0.250129	0.033969	0.02554	0.00318469	-2.83815	down
gene13605	TP53INP2	13.3387	14.0651	17.3733	0.923419	2.69076	7.1579e-10	-2.83415	down
NewGene_9109	--	6.75984	2.24645	9.86182	0.25468	1.27323	0.0411337	-2.81863	down
NewGene_8215	--	0.599256	0.345092	0.442662	0.102262	0.00925	0.0189037	-2.79119	down
gene13252	LOC102176340	41.0424	20.7376	32.2359	4.63284	3.10697	7.50378e-14	-2.78619	down
gene23438	BRICD5	0.774356	0.281391	0.950622	0.143005	0.015213	0.0245494	-2.78455	down
gene8672	LOC102174841	1.55354	1.45875	2.81456	0.376946	0.107914	0.000257754	-2.75419	down
NewGene_54821	--	0.522558	0.572701	0.518875	0.118318	0.015115	0.00407063	-2.73599	down
gene13531	ID1	25.5606	26.4635	8.13623	3.02109	2.15814	3.75104e-06	-2.73403	down
gene23585	ABAT	5.3349	3.27001	2.55971	0.556424	0.467445	1.3256e-10	-2.68342	down
gene26808	IGSF1	1.12374	0.229228	0.33166	0.080485	0.065014	0.00504181	-2.68273	down
gene9652	ROS1	0.203529	0.571365	0.133705	0.039083	0.041713	0.0028257	-2.68194	down
gene19865	SLC16A3	49.7668	45.6077	43.9438	7.96704	4.81331	1.3245e-21	-2.64769	down
gene13427	SLCO4A1	0.147111	0.638358	0.35021	0.06916	0.035927	0.0130094	-2.6273	down
NewGene_43501	--	2.47451	1.18935	3.55916	0.395072	0.479611	5.88321e-05	-2.60917	down
gene23458	LOC102189536	1.53462	1.05181	2.81051	0.402524	0.101155	0.00731563	-2.59489	down
NewGene_38408	--	0.902451	0.493971	0.866955	0.080672	0.129758	0.000567187	-2.59244	down
NewGene_55115	--	0.535543	0.276218	0.47438	0.045999	0.074756	1.88415e-05	-2.58218	down
gene9013	DNAJB5	19.8436	14.2684	15.8707	2.98629	2.43518	7.8988e-15	-2.56807	down
gene147	RCAN1	47.4989	23.4446	17.9916	4.28949	4.13941	1.46538e-08	-2.56502	down
NewGene_24328	--	0.991151	0.494343	0.815608	0.146776	0.059261	0.00426074	-2.55743	down
NewGene_18409	--	0.695422	0.350907	0.620868	0.029243	0.217976	0.000855786	-2.53246	down
gene20736	LOC108638471	1.52951	0.78672	1.54059	0.044489	0.335933	0.031841	-2.52804	down
gene21047	GPR68	0.415089	0.813153	1.0776	0.128546	0.095965	8.99982e-05	-2.51802	down
gene25825	FADS1	13.421	6.04544	6.77823	1.36172	1.27794	2.27848e-09	-2.50662	down
NewGene_70401	--	7.44262	6.35655	7.0868	1.44886	0.645919	4.52194e-10	-2.5031	down
gene5643	C1QTNF6	7.64224	5.82614	7.569	1.50887	0.598074	5.77085e-08	-2.50244	down
NewGene_1844	--	1.11813	2.46203	4.68405	0.603092	0.202743	0.000495947	-2.50147	down
gene15433	KCNC1	0.771083	0.545317	1.29373	0.081095	0.179955	0.000107658	-2.49291	down
NewGene_31418	--	1.80852	2.24676	2.2005	0.379176	0.253625	7.52642e-18	-2.48678	down
gene5795	GRIN2B	0.075097	0.275659	0.238109	0.027022	0.032708	0.0113738	-2.47758	down
gene8982	CARNMT1	52.9297	31.0823	42.8327	7.16976	5.86292	8.73903e-19	-2.46915	down
NewGene_24149	--	3000.97	5854.09	5875.44	387.368	1014.66	5.59392e-07	-2.45448	down
NewGene_46903	--	4.24969	11.3488	4.27243	1.33871	0.692602	1.29575e-05	-2.43665	down
gene14350	KHDRBS3	1.91725	1.90967	2.2698	0.361362	0.277006	8.09339e-10	-2.43412	down
gene12106	ODC1	13.2847	19.2214	23.8635	3.72318	2.33227	3.0895e-10	-2.43266	down
gene25903	CARNS1	14.657	9.438	7.63763	2.33766	1.00803	7.86287e-07	-2.4323	down
NewGene_44387	--	0.194313	0.115102	0.148629	0.028506	0.018113	0.000462324	-2.42971	down
gene2328	COL8A2	2.80165	2.88428	3.4599	0.563487	0.417682	9.20608e-19	-2.42457	down
gene6316	NDNF	3.90624	4.07839	6.32442	0.737739	0.799297	2.13687e-16	-2.41075	down
gene8095	FCER2	0.095176	0.380005	0.45443	0.02881	0.067323	0.045526	-2.40765	down
NewGene_18744	--	0.684834	0.470411	0.768858	0.136201	0.066059	0.000404069	-2.40227	down
gene6370	ELOVL6	6.81958	2.28307	7.0406	0.931746	0.685827	6.422e-06	-2.38284	down
gene10088	LOC108636785	5.00913	3.04829	4.19113	1.00327	0.319712	0.000687007	-2.3797	down
NewGene_64405	--	3.82381	9.40202	3.4828	1.00069	0.708273	4.925e-05	-2.36916	down
NewGene_6585	--	1.42468	1.7219	1.20807	0.443295	0.153081	3.42469e-06	-2.36603	down
gene380	MUC4	0.469537	0.215047	1.3012	0.156985	0.058565	0.0204037	-2.36537	down
NewGene_46735	--	0.411536	0.22584	0.858153	0.044369	0.127395	0.0151987	-2.36465	down
gene12520	LOC102181510	4.9502	4.48773	4.31121	0.750078	0.817507	8.15178e-24	-2.35926	down
gene19867	FASN	31.2514	16.2499	24.1694	3.12379	4.88641	3.12848e-11	-2.35511	down
NewGene_38051	--	306.032	704.834	564.304	39.7578	138.64	0.000124532	-2.34851	down
NewGene_21936	--	0.42218	0.342515	0.391053	0.069907	0.056511	0.000691988	-2.3483	down
NewGene_51606	--	1.89121	0.92573	1.16685	0.23407	0.536959	0.00202712	-2.34148	down
gene17931	LOC102190811	0.250446	0.578248	0.407615	0.047551	0.091305	0.00809204	-2.32298	down
gene1369	FNDC5	14.4522	14.8512	21.8972	3.80229	2.05151	3.05642e-09	-2.32156	down
gene10385	RAB15	3.1019	3.37732	5.14954	0.805579	0.561179	2.61894e-09	-2.32153	down
gene1018	LOC102178311	1.87936	0.535755	1.91921	0.378215	0.108148	0.0273109	-2.32072	down
NewGene_23122	--	2.11596	0.549598	1.21623	0.246465	0.185388	0.000687738	-2.31553	down
NewGene_75388	--	0.310747	0.094972	0.230846	0.035536	0.024561	0.00174814	-2.31527	down
gene23482	LOC108633902	0.617845	0.282219	1.0087	0.067353	0.152731	0.0223349	-2.308	down
gene15761	ETNK2	0.538216	0.393242	0.209266	0.030224	0.098612	0.0273373	-2.29909	down
gene19734	ADAM11	0.821923	0.40394	0.78479	0.148337	0.081597	0.000109919	-2.29666	down
gene7197	CKMT2	185.895	171.692	124.417	19.6891	36.8292	1.02317e-10	-2.29615	down
gene8220	ASF1B	1.14341	0.418042	1.34773	0.130502	0.201151	0.00505419	-2.29421	down
gene22699	VEGFA	42.4205	65.9208	37.125	10.9815	6.42184	6.41622e-09	-2.28689	down
gene2593	RAB3B	0.258518	0.642576	0.304952	0.018383	0.12273	0.0376208	-2.2852	down
gene24058	ACHE	1.69764	4.49439	2.47846	0.449449	0.467254	4.01389e-08	-2.2739	down
gene25470	TENM4	1.0068	0.787324	0.876524	0.163781	0.152034	3.84385e-20	-2.26939	down
gene13418	SLC17A9	0.733549	0.505266	0.483019	0.155642	0.043958	0.0123341	-2.26861	down
NewGene_61298	--	0.337627	0.061643	0.416568	0.05187	0.037278	0.0107761	-2.26796	down
NewGene_48325	--	1.21493	1.90917	0.38118	0.236298	0.18333	0.00912046	-2.258	down
gene8524	TMEM59L	0.635526	0.632716	0.811328	0.106435	0.137708	0.000593042	-2.25765	down
NewGene_16970	--	2.36584	0.250463	0.755578	0.183545	0.183841	0.0246911	-2.25453	down
gene16393	KCNK2	0.957524	0.429443	0.434327	0.067598	0.143076	0.00230009	-2.24921	down
NewGene_67952	--	1.00699	0.275241	1.74332	0.448606	0.053323	0.0163105	-2.23817	down
gene26169	LOC102176024	2.41618	1.5759	2.12246	0.299035	0.450634	2.24622e-05	-2.23012	down
NewGene_44386	--	0.189279	0.157375	0.157396	0.043913	0.017668	4.96959e-05	-2.21773	down
gene19689	TMEM106A	2.24873	0.91344	1.19569	0.408004	0.136468	0.00573618	-2.20211	down
gene7395	SPRY4	9.84064	8.26947	6.12818	1.40574	1.62537	3.96558e-14	-2.1971	down
NewGene_6193	--	2.95091	2.99467	2.25098	0.588311	0.398682	4.44558e-12	-2.18969	down
NewGene_67953	--	0.358409	0.154138	0.498279	0.056317	0.036675	0.00100161	-2.18233	down
gene5631	PVALB	3.5574	4.8964	8.89207	0.962922	1.23198	0.000225536	-2.18145	down
gene23702	ACSM3	5.19019	5.53748	6.81497	1.16963	1.03017	3.57459e-16	-2.17632	down
gene3855	GBX1	0.791065	0.408064	0.187956	0.111654	0.063507	0.0251531	-2.16904	down
NewGene_59262	--	0.243556	0.793189	0.388339	0.055982	0.095282	0.00675196	-2.16771	down
gene26881	LOC102188481	1.93653	1.63739	2.66206	0.338981	0.451008	1.15504e-05	-2.1664	down
gene861	KY	38.4325	22.5765	20.6024	6.26329	4.1128	1.81144e-08	-2.16438	down
gene9012	PHF24	10.8279	8.64034	12.3026	2.50897	1.52609	1.09832e-11	-2.16348	down
gene19981	RHBDF2	5.65542	3.68412	2.80454	0.598208	0.986668	1.59709e-06	-2.1409	down
gene2797	DNAJB4	55.4933	41.5649	39.0965	9.14756	8.61872	7.94011e-20	-2.13173	down
gene21899	SLC6A6	3.45252	0.896643	0.986611	0.307729	0.380675	0.00472038	-2.13162	down
gene22804	PI16	34.1943	43.6042	41.7247	11.4775	4.07169	1.24718e-05	-2.13056	down
gene13473	PCK1	0.83903	0.626441	0.681633	0.168458	0.109697	0.000129579	-2.11683	down
NewGene_72936	--	0.483286	0.423595	0.356689	0.077446	0.087496	0.000567187	-2.11587	down
NewGene_60921	--	1.99394	1.07862	0.624379	0.311853	0.171115	0.00371874	-2.11182	down
gene1175	EPHB2	2.88677	2.70052	2.68761	0.586773	0.533627	9.57791e-24	-2.10612	down
NewGene_75647	--	2.73113	0.67139	0.901978	0.216925	0.322613	0.0188363	-2.10581	down
NewGene_40758	--	0.186465	0.109487	0.173523	0.046823	0.010792	0.00792509	-2.10319	down
NewGene_59016	--	0.688062	0.170446	0.550354	0.072743	0.112036	0.0165967	-2.09795	down
gene5536	NT5DC3	7.37682	7.68371	10.3284	1.99384	1.39367	4.44558e-12	-2.09482	down
gene25106	PPIF	12.7754	8.02799	12.7287	1.56993	2.96796	3.24746e-07	-2.0781	down
NewGene_34127	--	2.1297	1.18995	1.53249	0.532804	0.241962	5.04537e-07	-2.07711	down
gene20757	KIAA1024	0.098458	0.169743	0.26999	0.052159	0.021812	0.0357145	-2.04313	down
NewGene_46904	--	0.358338	1.50654	0.642203	0.248612	0.101652	0.0199006	-2.04125	down
gene23574	SEC14L5	1.82756	0.675125	0.737722	0.204728	0.243717	0.00135761	-2.03775	down
gene5080	RND1	6.809	2.6635	1.69116	0.91613	0.639434	0.00905275	-2.02297	down
gene20417	RAI14	10.7852	3.96217	6.49857	1.54889	1.42379	1.42879e-05	-2.01989	down
gene2204	GPR35	0.671426	0.735829	0.329487	0.142386	0.092116	0.0159386	-2.01947	down
gene12800	TRPC4	0.231685	0.434403	0.661385	0.101986	0.080058	0.0130636	-2.01289	down
gene23205	ST8SIA5	4.62252	6.4963	3.80769	0.764317	1.37534	1.85152e-06	-2.00999	down
gene22594	GPSM3	1.68785	1.27939	1.59941	0.36017	0.277831	2.5309e-05	-2.0089	down
gene13701	EMILIN3	7.15132	8.67511	9.40048	2.29748	1.28245	1.81144e-08	-2.00795	down
gene12046	KLHL29	4.03364	3.21131	3.91589	0.9737	0.585547	7.44297e-10	-2.00719	down
gene6015	FGF6	2.4595	4.14269	5.3679	1.08895	0.609139	3.97309e-05	-2.00606	down
gene2266	ARL4C	2.48072	1.60044	0.837524	0.491351	0.203458	0.00562212	-2.00542	down
gene23729	CDR2	1.95588	2.37958	1.291	0.280596	0.526912	0.0001792	-2.00215	down
NewGene_18446	--	4.58045	11.2876	6.59053	1.17175	2.64829	3.35728e-05	-1.99518	down
gene22793	MDGA1	1.08537	0.69397	0.956541	0.166656	0.223571	1.49013e-05	-1.99214	down
gene408	BDH1	2.08412	4.37369	2.20461	0.27738	0.988525	0.0114848	-1.99015	down
gene12489	ENTPD2	1.44344	1.23619	1.44168	0.303586	0.289643	3.0895e-10	-1.98709	down
gene2727	PDE4B	10.7461	10.797	13.8121	3.18673	1.90233	7.44297e-10	-1.98542	down
NewGene_42220	--	1.92302	3.38718	3.08138	0.394364	0.583268	4.67729e-07	-1.98503	down
gene10087	TAGAP	4.03204	2.50994	3.08537	0.947043	0.436721	4.1955e-05	-1.98341	down
gene270	CCDC80	52.8402	50.89	76.5898	12.3905	13.7601	4.528e-15	-1.97884	down
gene7321	CAMK2A	55.0272	54.2546	88.8662	13.8677	14.7708	1.31087e-11	-1.97825	down
NewGene_50252	--	5.50048	7.90967	2.35677	1.10332	0.890004	0.000116647	-1.97657	down
NewGene_70659	--	1.1682	1.81937	1.54136	0.23508	0.433116	0.000684846	-1.96736	down
gene6526	PPARGC1A	6.37221	9.6106	10.4074	1.64134	2.02567	1.2176e-08	-1.96465	down
NewGene_57808	--	1.86192	2.18905	1.89675	0.75398	0.391406	4.79484e-10	-1.96161	down
NewGene_56721	--	2.38407	0.763163	0.826256	0.382352	0.105432	0.0425386	-1.96154	down
gene9010	LOC102175122	0.401076	0.618468	0.424636	0.140889	0.069555	0.0031154	-1.96079	down
gene19651	PSMC3IP	1.32902	1.33196	1.09756	0.279676	0.291085	0.000128544	-1.959	down
gene25284	RET	7.4383	9.40866	12.6131	1.76348	2.59767	4.38851e-09	-1.9537	down
gene26951	APLN	2.34209	1.80683	2.81988	0.478426	0.580077	8.25269e-09	-1.95077	down
NewGene_5577	--	4.27324	3.90002	3.95117	1.39117	0.987592	5.39686e-05	-1.94898	down
gene6857	SHROOM3	1.87458	1.61107	3.06652	0.653512	0.32126	0.000109913	-1.932	down
NewGene_8063	--	4.27731	2.47936	2.1595	0.549549	0.775191	4.79217e-06	-1.92526	down
gene21330	GADL1	98.9421	36.9838	111.59	24.7455	12.2168	0.000872751	-1.92211	down
gene21955	MYLK4	3.39439	3.81137	3.48337	1.09281	0.51029	3.20427e-06	-1.90737	down
gene18905	LOC102184087	20.3028	3.50571	7.94673	1.88501	2.93171	0.0190318	-1.9065	down
gene26329	FAM155B	0.307778	0.491494	0.367793	0.044975	0.134168	0.0203564	-1.89884	down
gene16661	CMKLR1	2.98517	2.04781	2.54982	0.42961	0.732571	3.78674e-06	-1.89397	down
gene21478	CIDEC	6.42425	6.4598	7.32777	2.42306	0.709375	0.00361648	-1.88588	down
gene14380	LY6E	6.70542	4.47694	3.75595	1.07408	1.26714	9.72586e-06	-1.86736	down
gene20482	DNAH5	0.057719	0.129994	0.096343	0.02665	0.016989	0.0175941	-1.86601	down
gene13786	CD40	1.57695	1.35792	1.4582	0.324493	0.351607	6.91437e-05	-1.85976	down
gene17906	SERTAD1	11.8538	5.42723	4.56653	1.40942	2.0335	0.00146345	-1.85813	down
gene9177	LOXL2	5.49441	6.7421	6.82097	2.20926	0.786645	0.000348758	-1.85655	down
gene13453	ZNF831	0.206335	0.194378	0.310121	0.068521	0.041315	0.00170524	-1.85607	down
gene2412	HIVEP3	0.635335	0.517491	0.49088	0.134235	0.121289	7.1579e-10	-1.85366	down
gene16072	C16H1orf127	2.37924	4.16216	1.16893	0.505227	0.719638	0.0347004	-1.85299	down
gene1587	UNC80	2.11165	2.28049	1.70092	0.701891	0.258972	0.000292838	-1.85275	down
NewGene_37542	--	1.07994	1.80837	1.00701	0.459546	0.4628	0.00111333	-1.84904	down
NewGene_66915	--	2.04572	2.1702	2.03401	0.416536	0.585182	2.3392e-06	-1.83894	down
gene12746	SLC7A1	3.57649	5.74005	3.37797	0.933831	1.07203	2.41437e-06	-1.83352	down
gene19376	TOB1	145.219	122.365	99.3188	33.6344	25.2561	3.93367e-11	-1.83302	down
NewGene_12229	--	0.616141	1.06562	1.71606	0.289511	0.425571	0.0112095	-1.83138	down
gene14307	SQLE	4.63433	1.90266	2.33419	0.773258	0.645878	0.000553872	-1.83125	down
gene7524	CXCL14	1.15004	1.68715	0.910851	0.410793	0.191527	0.0119952	-1.83022	down
NewGene_44385	--	0.131936	0.207071	0.256189	0.054321	0.041388	0.00218333	-1.82923	down
gene7400	PCDH12	6.51865	3.35636	6.48623	1.62277	0.988132	3.28406e-05	-1.82894	down
gene18970	TUSC5	1.31853	1.20028	1.90718	0.51341	0.193137	0.00315758	-1.82409	down
gene2721	AK4	14.8779	10.6903	11.342	3.96528	1.96604	3.61978e-06	-1.82366	down
NewGene_24050	--	4.89523	3.8351	6.51045	1.9521	0.483641	0.00630494	-1.82361	down
gene9739	CD24	1.00268	0.950211	0.774687	0.289697	0.146366	0.00492249	-1.8201	down
gene11484	ACTG2	3.89787	2.96807	1.95295	0.676062	0.746069	0.000292838	-1.81915	down
NewGene_5578	--	0.744004	0.782497	0.967941	0.284624	0.114193	0.0036932	-1.81745	down
NewGene_75390	--	0.171175	0.119073	0.110786	0.04702	0.016712	0.0303606	-1.81613	down
gene28780	LOC102187310	0.858818	1.12052	0.89089	0.302649	0.161108	0.00785722	-1.81177	down
NewGene_66432	--	0.411987	0.197547	0.464788	0.101163	0.069927	0.0340442	-1.80896	down
gene1836	KIF5C	0.280492	0.327457	0.554671	0.141143	0.046728	0.0237256	-1.80352	down
NewGene_53584	--	4.18115	4.88328	1.92636	1.20479	0.883014	0.00365405	-1.80268	down
gene25894	RCOR2	0.613225	0.51789	0.62451	0.156481	0.109348	0.00130757	-1.79982	down
gene814	CLSTN2	0.687122	0.329766	0.605312	0.105013	0.161119	0.000185916	-1.79603	down
gene23435	CASKIN1	0.136666	0.16003	0.178295	0.031934	0.042945	0.0127278	-1.79519	down
NewGene_26155	--	3.0239	1.62169	2.07359	0.584456	0.519684	1.3027e-06	-1.79401	down
NewGene_72117	--	0.349352	0.22566	0.424167	0.084968	0.078245	0.00925936	-1.79248	down
gene6497	PPM1K	51.6611	23.5098	16.1329	6.61306	8.53199	0.0012659	-1.79009	down
NewGene_10553	--	5.11261	7.64502	3.71578	1.74841	1.95833	0.000325824	-1.7834	down
NewGene_68707	--	0.638539	1.02246	0.860385	0.266897	0.147059	0.013739	-1.78073	down
gene19836	METRNL	3.77922	10.5211	3.65272	1.91258	1.102	0.0143624	-1.77727	down
NewGene_2383	--	0.620176	0.552988	0.653345	0.162075	0.138138	0.00026954	-1.77512	down
gene17730	CD22	0.900454	0.502942	0.499	0.173888	0.137598	0.0034468	-1.77335	down
gene19497	PLXDC1	14.24	12.794	15.6508	3.61119	3.56348	9.22795e-23	-1.76607	down
gene23241	MAPK4	3.48498	1.79638	1.36496	0.364585	0.755128	0.00420437	-1.76564	down
gene19863	CD7	4.41138	2.88443	5.64049	1.05862	1.10891	1.26678e-05	-1.76544	down
gene14351	LOC102177047	0.733094	0.49147	0.960158	0.256777	0.101601	0.025524	-1.76479	down
NewGene_36818	--	3.85525	7.42904	3.47326	0.608282	1.94403	0.0199218	-1.76065	down
gene14914	MYO7A	0.914097	0.589714	2.67731	0.351787	0.349051	0.0249427	-1.75723	down
gene3526	CRABP2	3.17362	2.56181	2.03821	0.730893	0.583912	0.000368046	-1.7536	down
NewGene_1051	--	0.415996	0.529326	0.29244	0.109906	0.096131	0.0108944	-1.75252	down
NewGene_68382	--	0.388508	0.53905	0.970436	0.176565	0.142602	0.0131125	-1.75137	down
gene28842	LOC108635517	18.4341	19.1948	12.2787	4.02866	4.48954	7.23134e-09	-1.75094	down
gene11565	LOC102184252	0.829721	0.73556	1.3581	0.256504	0.23981	7.23746e-05	-1.7467	down
gene310	POPDC2	9.34793	5.06399	9.53049	1.82369	2.23078	8.85877e-06	-1.74129	down
NewGene_54814	--	0.671347	1.00892	0.411525	0.293926	0.135268	0.0282966	-1.73929	down
gene16754	TBX3	2.41632	6.31446	2.2125	1.15759	0.898893	0.00517831	-1.73862	down
NewGene_19682	--	2.19595	5.02644	2.29813	1.03182	0.952774	0.0181746	-1.73546	down
gene19236	SLC25A35	0.852351	0.701843	0.872083	0.128228	0.286049	0.0110308	-1.7334	down
gene4195	KCP	0.883568	1.02132	1.17125	0.323778	0.202898	1.9809e-05	-1.73195	down
gene8940	PIP5K1B	3.84376	1.03679	1.61753	0.593849	0.541691	0.0208536	-1.73164	down
gene19361	DHRS7B	13.6883	7.67045	11.9265	2.26357	3.71769	3.18425e-05	-1.73001	down
gene17258	MPHOSPH6	2.62527	1.81403	3.3497	0.556603	0.772996	0.000985035	-1.72834	down
gene22457	LOC106504020	1.36954	0.450611	0.699148	0.363225	0.187133	0.0266696	-1.72833	down
gene695	TIPARP	14.2255	13.456	8.25861	3.66899	2.54124	4.85141e-06	-1.72763	down
gene14802	CREB3L1	4.82224	5.78231	5.43797	1.57597	1.19534	5.03578e-10	-1.72663	down
gene3120	TSPAN2	1.18827	1.38813	0.833377	0.301281	0.288146	0.000279062	-1.72435	down
NewGene_71520	--	1.01774	0.735793	0.771939	0.146189	0.225451	0.0068674	-1.7227	down
gene10214	DIO2	0.841274	1.1547	0.992239	0.217091	0.304065	1.54686e-06	-1.71919	down
NewGene_63000	--	1.16299	1.10968	0.981783	0.386691	0.34777	5.6579e-06	-1.71715	down
gene17483	MMP15	7.06473	6.67324	9.20261	2.52969	1.44036	2.43515e-06	-1.7166	down
gene20409	IL7R	1.35357	1.25399	0.762994	0.326582	0.259431	0.000259997	-1.71515	down
gene3278	SEMA6C	77.2001	59.6088	57.5175	18.2666	14.1152	3.07982e-11	-1.71172	down
NewGene_14854	--	18.5922	16.3075	12.0486	5.63113	2.18153	0.0105533	-1.70702	down
gene25731	SLC15A3	12.1858	3.93859	6.78633	2.37806	1.63031	0.0042973	-1.69514	down
gene21513	LRRN1	3.41371	0.985018	1.26193	0.724702	0.266215	0.0348519	-1.69194	down
gene943	SIK1	10.5169	13.865	3.35836	2.45091	2.50351	0.011342	-1.69113	down
gene16241	CASP9	3.0879	4.14921	9.43793	1.4859	1.45574	0.00302349	-1.69076	down
NewGene_4440	--	0.199739	0.264215	0.222025	0.070337	0.049695	0.0177796	-1.68712	down
gene23173	TUBB6	11.8817	20.7008	8.22724	3.80263	3.52648	0.000862827	-1.68287	down
gene7358	LOC102174022	0.601135	0.45371	0.282624	0.116685	0.12204	0.0138762	-1.68139	down
gene4717	CALCR	0.85079	0.625395	1.18939	0.296132	0.174707	0.00329861	-1.67973	down
gene22011	CD83	0.862049	0.846859	0.916883	0.355062	0.106524	0.0391519	-1.6755	down
gene21611	IL17RB	1.09707	1.45993	1.21565	0.263054	0.410165	0.000119672	-1.67355	down
NewGene_57284	--	0.504539	0.915121	1.00775	0.178741	0.197999	0.0453239	-1.67306	down
gene7302	GM2A	17.0268	4.04937	7.61162	2.84069	2.28641	0.0162837	-1.66508	down
gene11992	CGREF1	2.62226	1.75818	1.48896	0.474552	0.580592	0.0010223	-1.66368	down
NewGene_19762	--	0.556963	0.985405	0.641358	0.090398	0.302497	0.0403067	-1.65818	down
gene26009	CD248	5.97225	10.6655	7.23856	2.09778	2.25384	8.5411e-06	-1.65812	down
gene19092	WSCD1	4.92011	6.69425	6.07343	1.46667	1.72781	1.44375e-09	-1.65654	down
gene27783	F10	1.84462	3.07107	1.74928	0.847647	0.361033	0.0126728	-1.65645	down
NewGene_49049	--	0.268335	0.120461	0.141554	0.063676	0.031905	0.00930885	-1.65083	down
NewGene_12439	--	0.277326	0.260767	0.140068	0.048018	0.068767	0.0250734	-1.64359	down
gene23103	GATA6	0.54563	0.518078	0.535785	0.157384	0.107848	0.000912149	-1.64322	down
gene14036	ABRA	48.638	63.8504	38.9873	11.5837	16.4295	1.09082e-06	-1.64005	down
NewGene_24953	--	0.867621	0.626983	0.751294	0.156684	0.307936	0.000120082	-1.62887	down
NewGene_48769	--	0.81419	0.837403	0.533584	0.288071	0.108427	0.0370592	-1.62636	down
gene2910	FAM69A	8.12393	4.95082	7.33552	2.06895	1.60624	1.74314e-06	-1.62424	down
NewGene_50001	--	12.3751	14.9233	21.3363	7.40143	2.18514	0.00989915	-1.62336	down
gene7234	C1QTNF2	1.84705	1.55316	1.16859	0.558815	0.278343	0.0206025	-1.62195	down
gene17685	GPI	320.36	287.093	327.842	90.6542	83.1562	1.36835e-25	-1.62144	down
NewGene_52615	--	1.22559	1.08359	0.687357	0.419291	0.109302	0.0395115	-1.62022	down
NewGene_32241	--	1.22104	2.14843	0.443327	0.226228	0.324708	0.00303638	-1.61862	down
gene13668	VSTM2L	3.19538	2.83137	3.09361	1.26201	0.430959	0.00853126	-1.61607	down
gene22896	TAP1	16.1449	5.87085	10.36	3.79088	2.19903	0.00324857	-1.61555	down
gene19345	SREBF1	15.5052	14.2299	9.03015	3.66976	3.59273	7.90473e-06	-1.61353	down
gene16665	TMEM119	1.18492	1.28908	0.857671	0.338137	0.282769	0.00141222	-1.60978	down
gene18458	MYADM	38.724	48.061	39.3111	12.4872	11.3189	5.49372e-13	-1.60324	down
gene17036	NOCT	2.75534	1.94104	2.46342	0.405348	0.911921	0.0021064	-1.60167	down
gene8458	CPAMD8	0.295823	0.377707	0.802952	0.146042	0.130664	0.0224749	-1.60017	down
gene6398	DKK2	10.8879	6.91466	2.74498	2.7741	1.0965	0.0446204	-1.59734	down
gene7905	IRF1	25.8658	10.9317	8.94386	5.04273	3.57144	0.00677545	-1.59643	down
gene18544	LOC106501822	0.64573	0.485644	0.701247	0.167151	0.1525	0.00175417	-1.59261	down
gene24932	ING2	6.82844	4.29731	3.45951	1.99171	0.754627	0.0143049	-1.59192	down
gene9679	HS3ST5	1.18755	1.28123	1.49547	0.298028	0.453527	0.000320416	-1.58887	down
gene9011	FAM205C	1.5167	0.870705	1.04773	0.202069	0.448471	0.041669	-1.5879	down
gene18166	LMTK3	0.26502	0.316908	0.231518	0.075588	0.079197	0.00894224	-1.58594	down
gene18463	LOC102171003	2.41234	0.724386	1.86127	0.525193	0.416052	0.0268032	-1.58474	down
gene12078	MYCN	0.658157	0.392572	0.416489	0.133404	0.144405	0.0197155	-1.58372	down
gene19155	SLC2A4	127.23	99.7519	79.5978	11.8336	47.2433	0.0143049	-1.58346	down
gene23439	PGP	33.9807	24.7502	33.0243	9.52574	7.94799	2.84625e-11	-1.58245	down
gene5796	EMP1	37.6378	46.8308	34.5206	11.4936	11.3479	4.72652e-11	-1.58104	down
gene14950	SERPINH1	28.0003	24.1473	24.9254	8.50555	6.07985	2.31989e-10	-1.58087	down
gene9547	LOC102188675	14.8542	18.9454	15.3802	5.20598	4.2176	6.07745e-08	-1.5797	down
gene16306	ASTN1	0.332168	0.229303	0.375751	0.087695	0.087674	0.00917828	-1.57426	down
NewGene_75114	--	2.06395	4.53818	3.00147	0.70827	1.08117	0.00146345	-1.56673	down
gene9156	BMP1	7.0649	6.42031	8.00254	2.20534	1.98794	2.62789e-12	-1.56565	down
gene18080	OPA3	5.0198	3.19615	5.41266	1.55291	1.08131	9.89971e-06	-1.5584	down
NewGene_66442	--	1.07242	1.9473	2.85682	0.612374	0.473403	0.00882215	-1.55747	down
gene18482	SSC5D	1.82735	1.78565	1.87015	0.655081	0.409091	4.85141e-06	-1.55428	down
gene4523	CDHR3	0.791857	1.27935	0.907066	0.223958	0.36151	0.00342804	-1.55151	down
gene4736	LOC102177400	5.50993	1.84268	2.33497	1.04669	0.830665	0.017154	-1.55131	down
gene14991	RELT	0.481694	0.27761	0.182619	0.100824	0.081254	0.0400339	-1.54851	down
gene20040	SLC16A5	10.6816	12.7377	15.544	3.96708	3.65813	2.50496e-09	-1.54401	down
gene25281	RASGEF1A	0.469694	0.452293	0.409617	0.139293	0.121339	0.0024421	-1.53933	down
gene6189	TTLL1	1.47034	1.7649	2.72082	0.767489	0.397765	0.0146728	-1.53821	down
gene14995	P2RY2	2.53339	2.66169	1.70294	0.592993	0.774711	8.87831e-06	-1.53576	down
gene16962	FNIP2	5.10044	13.1477	12.4857	2.77793	3.56386	0.00372403	-1.53445	down
gene20895	LOXL1	2.62226	4.35237	2.48464	0.838582	1.02087	0.000629802	-1.53253	down
gene15766	PLEKHA6	0.398271	0.554973	0.293421	0.117548	0.114937	0.00513226	-1.52281	down
gene3186	GJA5	6.12766	7.46601	6.50206	1.8457	2.18571	9.30997e-11	-1.52247	down
gene21995	NEDD9	7.65373	14.7143	4.63074	2.5979	2.85849	0.0106232	-1.51784	down
NewGene_47173	--	0.416922	0.232975	0.259325	0.100752	0.077888	0.0411922	-1.51457	down
gene19695	MEOX1	1.48684	1.88783	1.61477	0.5776	0.421841	5.40964e-05	-1.51176	down
gene3151	FAM46C	4.01092	2.44589	2.9272	0.970967	0.904469	2.01807e-06	-1.51174	down
gene11449	HK2	9.47537	11.6475	15.814	2.2439	5.21224	0.00167	-1.50986	down
gene18219	RCN3	8.68062	9.64698	7.05973	2.99161	2.11824	5.68824e-06	-1.50772	down
gene2332	SH3D21	0.838977	0.720225	0.526886	0.256382	0.160252	0.0204305	-1.5067	down
gene19455	PNPO	6.67688	4.96617	6.27647	1.41468	2.19727	1.33656e-06	-1.50645	down
gene16466	CRB1	1.60041	1.21643	1.67277	0.515028	0.384233	6.80399e-06	-1.50604	down
gene9414	KLF4	19.6607	13.4354	4.5417	4.3041	3.32842	0.0336666	-1.49738	down
gene23969	FZD9	2.21608	1.78433	1.45759	0.650928	0.452984	0.000855786	-1.49682	down
gene19177	TNFSF13	0.731223	0.987711	1.31107	0.338616	0.364242	0.00917828	-1.48883	down
gene21518	CNTN4	0.769314	1.09822	0.960444	0.253072	0.319444	0.000110461	-1.48834	down
gene17460	CX3CL1	3.64467	6.59192	3.15625	1.96339	0.77905	0.023057	-1.48461	down
gene22458	LOC102172138	1.44645	5.76456	6.71467	1.38145	1.3777	0.0399685	-1.48154	down
gene15469	USP2	67.6012	107.996	60.9428	24.7425	26.7489	4.04718e-05	-1.48064	down
gene12799	POSTN	2.52326	2.4917	1.14698	0.905127	0.352397	0.0425386	-1.48006	down
gene14314	TRIB1	31.9499	26.2159	16.9673	8.95998	6.47663	0.000120082	-1.47753	down
gene23019	FHOD3	14.4568	8.50224	13.1228	5.06235	2.29339	0.00204734	-1.47632	down
gene6539	SEL1L3	2.13068	2.129	3.46658	0.831712	0.75768	6.65814e-05	-1.47007	down
gene23979	CCL26	2.50449	3.24858	3.79856	0.646558	1.32193	0.0238597	-1.46881	down
gene20114	AXIN2	0.698013	0.74532	0.513254	0.205324	0.197558	0.00223016	-1.46853	down
gene8589	ADAMTS2	13.9263	11.4041	13.0925	5.55784	2.34352	0.00112835	-1.46851	down
gene26182	DUSP8	3.45936	6.55949	4.93903	1.65706	1.45028	0.00020966	-1.46834	down
gene465	MASP1	14.7656	15.8533	16.3853	4.78499	5.22047	1.64511e-18	-1.46834	down
NewGene_37648	--	6.30729	4.42164	2.75304	2.17088	0.604377	0.0425881	-1.46597	down
gene13692	MAFB	15.8011	14.8976	15.055	6.08101	3.36612	1.81246e-05	-1.46572	down
gene19417	NGFR	0.826344	0.80063	0.732462	0.215264	0.27243	0.000454023	-1.46397	down
NewGene_2789	--	0.384167	0.259684	0.355677	0.121953	0.083509	0.0151702	-1.46323	down
gene4324	ADCY1	0.546572	0.341018	0.600282	0.184379	0.121254	0.00215751	-1.45875	down
gene14153	MSC	1.60501	1.01063	1.46592	0.565521	0.278853	0.0180038	-1.45548	down
gene5375	MMP19	1.71841	3.78191	3.13277	0.778592	1.02856	0.00687044	-1.45538	down
gene19939	C1QTNF1	11.2112	14.4568	14.6515	5.04524	3.06522	1.87611e-05	-1.45494	down
NewGene_64402	--	10.3815	23.7865	8.53057	6.75764	3.85387	0.011342	-1.45016	down
gene3244	CA14	27.8429	26.4023	39.137	9.95528	10.408	3.83174e-10	-1.44729	down
NewGene_48957	--	1.02653	0.660551	1.27131	0.451767	0.154975	0.0295704	-1.44649	down
gene21113	GLRX5	36.7343	28.0924	36.4688	11.5662	9.64295	1.29019e-09	-1.44588	down
gene24289	ADAM12	0.867226	0.683761	1.25747	0.378631	0.206655	0.00514621	-1.44501	down
gene17527	RRAD	48.6014	89.3591	39.4414	20.431	17.4467	0.00250565	-1.43323	down
gene26056	SLC25A22	0.937281	1.2361	1.11585	0.37105	0.320536	0.00116696	-1.4294	down
gene4499	SFRP4	5.90633	6.16681	5.5088	2.79759	0.929721	0.0188148	-1.424	down
NewGene_76578	--	1.48911	0.993057	0.844307	0.300388	0.265978	0.000109488	-1.42376	down
gene25961	CDC42EP2	4.58096	4.10688	3.63846	1.616	1.00792	0.000294862	-1.42237	down
gene10916	LOC102176691	1.43565	1.04078	1.4516	0.350102	0.483768	0.00931184	-1.41963	down
gene10051	CNKSR3	4.40186	4.36534	3.05579	1.4539	1.07526	7.99298e-05	-1.41959	down
gene12448	OLFM1	4.00674	2.70895	2.25983	0.91986	0.911824	0.0003569	-1.41751	down
gene3766	RXRG	12.6944	12.5589	16.5051	4.25317	4.18877	1.23207e-13	-1.41437	down
gene12450	COL5A1	40.3416	40.4122	36.2782	17.9423	7.15692	0.00284218	-1.4097	down
gene26086	LOC108634238	80.5925	20.9196	37.9576	14.7374	15.1112	0.0327153	-1.40957	down
NewGene_60063	--	0.764892	0.419409	0.482909	0.217894	0.139329	0.0245683	-1.40685	down
NewGene_72169	--	5.8514	5.47204	5.23046	2.30877	1.25337	0.000258963	-1.40476	down
NewGene_50664	--	1.50821	0.81093	1.13877	0.682994	0.507247	0.000357292	-1.3958	down
gene2648	DHCR24	13.4525	5.86328	7.73821	3.98279	1.85509	0.015359	-1.39397	down
gene15776	NFASC	1.17335	0.863431	0.803224	0.228769	0.389092	0.00069674	-1.39163	down
gene22918	COL21A1	2.30482	1.33683	2.03906	0.875207	0.354349	0.0212994	-1.39106	down
gene15626	ELMOD1	1.31377	0.715202	1.3113	0.374239	0.343119	0.0122524	-1.3892	down
gene1087	EPHA2	6.01215	5.57117	3.21313	1.64679	1.61116	0.00058681	-1.38734	down
gene11159	PKM	1407.6	1154.38	1415.88	512.31	355.694	9.30381e-08	-1.38595	down
gene4146	SLC35B4	2.82881	1.66194	2.24886	0.949193	0.517078	0.00252288	-1.38493	down
gene23677	COQ7	8.41484	8.77201	9.25705	2.64111	3.15183	1.33531e-07	-1.38432	down
gene14262	SNAI2	4.25482	4.83894	1.71079	1.02622	1.36272	0.0355259	-1.38238	down
gene13958	SDC2	7.64805	6.78915	8.63276	2.57157	2.48947	1.83869e-11	-1.38062	down
gene11994	EMILIN1	5.40873	5.3144	5.40251	1.90479	1.63904	1.09832e-11	-1.37995	down
gene8124	S1PR2	3.50613	3.71704	2.39835	0.956415	1.16787	0.000246819	-1.37862	down
gene21138	EML1	14.1087	14.2562	15.3335	4.89718	4.69904	7.16472e-18	-1.37777	down
NewGene_58832	--	0.664828	0.517824	0.67988	0.521856	0.267283	9.59096e-05	-1.37733	down
gene9695	MFSD4B	2.52362	2.93926	4.36918	1.12342	1.03801	6.21255e-05	-1.37708	down
gene14110	STMN2	0.842348	1.59395	1.058	0.375991	0.39743	0.0207338	-1.37423	down
gene7899	LOC102189116	10.3853	8.89635	11.6335	3.16118	3.70789	3.26544e-09	-1.37364	down
gene7876	SLC12A2	6.15477	6.11893	5.97238	2.21837	1.81169	2.88864e-11	-1.37284	down
gene12300	ENDOG	7.63266	6.93614	6.74399	2.42503	2.28208	1.6636e-08	-1.37148	down
gene23466	FLYWCH2	2.5355	2.29698	3.1392	0.636914	1.07978	0.00917828	-1.36963	down
gene9108	COL15A1	98.9469	95.7357	100.139	38.8112	26.356	7.63078e-08	-1.36938	down
gene26392	SYN1	0.962868	0.981543	1.14531	0.297119	0.385929	0.000430948	-1.36722	down
gene17311	SLC7A5	1.67286	2.12576	1.6884	0.450099	0.774196	0.000973599	-1.36656	down
gene6951	LOC102190950	1.16953	0.931398	0.945513	0.25018	0.428688	0.00949821	-1.36314	down
gene20850	LINGO1	36.82	70.0978	64.6131	26.0734	12.003	0.00949821	-1.36269	down
gene4145	AKR1B1	31.9438	22.0254	37.4918	11.3978	8.85371	4.3134e-05	-1.36209	down
gene6797	SLC4A4	2.18342	1.8393	4.11681	1.08769	0.7123	0.00780162	-1.36065	down
NewGene_6173	--	4.39079	3.8296	2.12335	1.36953	1.12235	0.00627535	-1.35598	down
gene5921	LOC102175560	10.0547	4.71388	9.75388	2.47191	3.03448	0.00151037	-1.35518	down
NewGene_10390	--	136.18	87.0503	144.663	46.8579	35.0092	2.98818e-05	-1.35486	down
gene24882	PDGFRL	7.26422	9.32929	5.63638	2.77513	2.21597	0.000199334	-1.35383	down
gene20321	LOC102185312	7.91448	4.36295	4.76421	2.61198	1.17683	0.00985068	-1.35348	down
gene7900	PDLIM4	4.8311	5.62572	6.02632	2.42567	1.25216	0.0040637	-1.35227	down
gene2966	LOC102174895	8.89968	4.38214	5.41276	2.3611	1.74986	0.00220932	-1.35201	down
gene13263	LOC102187932	43.6559	30.2065	51.242	16.1976	11.7116	7.87484e-05	-1.35086	down
gene16495	IGFN1	59.2552	88.2985	88.5747	28.6836	24.4321	4.15018e-06	-1.34908	down
gene13814	KCNB1	3.98791	4.91359	5.28261	1.54968	1.64366	2.01276e-09	-1.34754	down
gene13978	NIPAL2	2.10199	1.70797	2.84419	0.752469	0.737253	0.00197565	-1.34419	down
gene9806	ANKRD6	1.68922	1.35105	1.6456	0.502336	0.500065	8.65507e-07	-1.34266	down
gene3636	TAGLN2	30.7881	40.0476	42.8177	11.9622	13.7364	1.1437e-07	-1.34258	down
gene25179	UNC5B	1.50919	2.00851	2.53687	0.903709	0.440697	0.0116117	-1.34198	down
gene9903	SGK1	14.1589	8.60963	9.16848	3.59759	3.65548	2.00994e-05	-1.33982	down
gene24309	CPXM2	2.31867	1.80475	2.12854	0.559429	0.807861	3.74462e-05	-1.33982	down
gene12249	ANGPTL2	18.1964	23.3143	23.9537	8.30341	6.52691	4.46625e-07	-1.33699	down
gene23789	SBK1	2.78667	4.17443	4.27922	1.6574	0.881487	0.0036143	-1.33699	down
gene9653	VGLL2	36.9911	45.55	34.1055	14.6993	12.2589	4.46625e-07	-1.33569	down
gene276	NEPRO	1.55647	1.24656	1.64463	0.583392	0.431715	0.000107992	-1.33403	down
gene6403	NPNT	3.48312	2.11112	2.33715	1.31144	0.471752	0.0315219	-1.33241	down
gene8505	RAB3A	1.5536	1.78835	1.8787	0.775876	0.405406	0.0197899	-1.33132	down
gene25125	DUPD1	21.1171	15.606	14.2499	6.4259	5.92245	1.03926e-05	-1.32733	down
gene18295	IGLON5	0.788773	0.726265	0.954096	0.270053	0.289368	0.00028364	-1.32654	down
gene27664	LOC102187872	52.8323	52.8522	50.2956	23.7833	11.7225	0.000763839	-1.32499	down
gene24306	OAT	22.4289	16.7957	26.2827	5.72053	9.23759	0.000113279	-1.3248	down
gene13795	SLC2A10	1.06154	0.718734	0.875255	0.42117	0.175244	0.0302947	-1.32397	down
gene3044	SLC6A17	0.350404	0.3696	0.429249	0.160226	0.080804	0.0335977	-1.32339	down
gene4143	BPGM	36.3447	20.9226	29.2193	9.24221	10.5096	1.51403e-05	-1.31946	down
gene16949	FAM198B	20.7541	16.765	21.4975	8.56579	4.92899	0.000116111	-1.31778	down
gene27484	LOC108634607	11.8683	8.86475	13.3072	4.55068	3.23298	3.28562e-05	-1.31645	down
NewGene_1039	--	1.58558	2.29307	1.02782	0.62534	0.507641	0.00779273	-1.31631	down
gene22999	CDH7	3.55763	2.71038	4.17235	1.7187	0.663823	0.0191388	-1.31321	down
gene19825	KPNA2	8.28019	5.51764	7.07091	2.08145	2.71449	2.5309e-05	-1.31271	down
gene28892	LOC108635555	51.442	51.8294	50.2345	25.0963	10.1309	0.00518939	-1.31201	down
gene20415	RAD1	3.93907	4.35107	4.21343	2.09722	0.755627	0.0267374	-1.31093	down
gene8029	RFX2	1.43628	3.19098	1.61794	0.657657	0.78735	0.0133997	-1.30585	down
NewGene_70669	--	7.68692	8.10322	5.53059	2.77939	2.15315	0.0030767	-1.30175	down
gene11422	RNF149	14.4838	11.2692	13.2049	5.78986	3.21559	0.000439859	-1.30069	down
NewGene_36657	--	5.94079	2.79167	3.19459	1.96796	0.704496	0.0242188	-1.30066	down
gene12061	SDC1	1.58697	1.5554	1.89592	0.631583	0.534487	4.80885e-05	-1.30018	down
gene3454	ADAR	22.3839	6.26072	12.633	4.95363	4.57794	0.032088	-1.29904	down
gene19621	FKBP10	5.2267	3.91542	5.37672	2.23333	1.11797	0.00421155	-1.29902	down
gene4823	OTOGL	0.795369	0.827385	0.634322	0.233591	0.293936	0.000308669	-1.29544	down
gene12396	AGPAT2	3.51036	2.91459	3.81087	1.19765	1.18187	1.80411e-05	-1.29203	down
gene17430	LOC102188073	15.5351	35.0281	29.3931	7.25303	11.5845	0.00995157	-1.29195	down
gene27269	CRIP1	21.3912	19.4197	24.1165	7.87232	7.28955	3.06167e-07	-1.2905	down
gene925	ZBTB21	2.08184	3.43664	1.78358	0.755693	0.96665	0.00436937	-1.29044	down
gene22609	LOC102180664	24.8192	17.0251	44.3246	12.5283	8.09774	0.0238597	-1.28863	down
gene20622	AGBL1	3.07528	2.23504	1.92439	1.20349	0.481858	0.025495	-1.28843	down
gene21871	PLXND1	7.56285	7.48343	7.80933	3.2207	2.12161	4.51249e-06	-1.28828	down
gene11164	THSD4	6.05768	5.00744	4.70528	1.47314	2.22855	8.36407e-06	-1.28797	down
gene10316	DPF3	0.828494	0.848694	1.08148	0.357109	0.289218	1.52327e-05	-1.284	down
gene2040	FKBP7	3.36854	2.82274	2.39691	1.1939	0.816237	0.0118571	-1.28152	down
NewGene_24952	--	2.59743	1.46852	1.49838	0.65615	0.658217	0.00389208	-1.28104	down
gene14224	FAM110B	1.49805	1.23042	1.30397	0.669898	0.26163	0.0277489	-1.27975	down
gene8177	CNN1	5.50494	8.29798	4.49533	2.32039	2.0201	0.00466293	-1.27676	down
gene20536	TPPP	1.05611	1.28986	1.01372	0.495296	0.279021	0.00617277	-1.27504	down
NewGene_75587	--	0.821558	1.1295	0.734907	0.224477	0.389607	0.0104766	-1.27491	down
gene18173	CA11	4.37359	2.9494	5.52623	1.45623	1.49585	0.0018956	-1.27481	down
NewGene_33162	--	0.358046	0.285668	0.261354	0.142863	0.069729	0.0253243	-1.2744	down
gene24404	ACSL5	6.97429	4.31748	6.09564	2.20772	1.983	7.23746e-05	-1.27111	down
gene9106	GALNT12	8.985	7.46674	5.72666	3.52899	1.72104	0.0104707	-1.26774	down
gene12224	NR6A1	0.830274	1.3111	1.56686	0.33298	0.535326	0.0174542	-1.26687	down
gene13172	RRBP1	6.30741	6.42693	5.58131	2.52838	1.92802	3.21712e-07	-1.26237	down
gene5475	NTN4	3.63064	4.74576	5.03373	1.63445	1.56649	7.4756e-06	-1.26202	down
gene8	DNAJC28	5.24137	3.23911	6.51533	1.60487	1.96054	0.00248405	-1.26093	down
gene4392	CHN2	2.56948	1.86888	2.22517	0.975609	0.606052	0.00150926	-1.26058	down
gene13687	DHX35	7.02543	5.29325	8.25245	2.88639	2.00263	0.000280235	-1.26018	down
gene2063	FRZB	41.8647	27.2347	22.4277	8.30224	13.7197	0.00324727	-1.26006	down
gene18157	EMP3	14.5231	16.9902	15.0027	6.66873	4.60611	0.000212331	-1.25664	down
gene3020	SYPL2	136.757	113.347	135.34	55.1778	36.9711	5.08158e-06	-1.25419	down
gene7344	ADRB2	24.7592	28.7813	17.0726	11.5411	5.41847	0.0133739	-1.25198	down
gene19821	DDX5	42.6756	55.0778	36.01	15.3656	16.9556	1.70984e-05	-1.25141	down
gene14907	FIBIN	8.28191	7.09492	3.92291	2.90559	1.72793	0.0211462	-1.25081	down
NewGene_76748	--	0.545315	1.18798	1.00756	0.235821	0.300667	0.0453239	-1.24889	down
gene27693	2024-09-05	0.879278	1.17179	0.996275	0.305209	0.425615	0.0198975	-1.24834	down
NewGene_33164	--	0.499007	0.237803	0.418126	0.165921	0.111174	0.0115074	-1.24306	down
NewGene_59218	--	0.631831	0.368916	0.637289	0.194776	0.194491	0.0403434	-1.24215	down
gene7312	MYOZ3	70.964	85.8426	81.0617	34.7109	22.2879	3.96353e-05	-1.24069	down
gene23446	LOC102183842	0.48189	0.547582	0.501248	0.194833	0.175309	0.000312271	-1.23653	down
gene3369	S100A11	20.7596	21.4198	24.5068	8.77727	7.45308	6.86505e-07	-1.23238	down
gene27973	MICALL2	0.587062	1.08099	1.00062	0.383068	0.240375	0.0282375	-1.23218	down
NewGene_72691	--	1.04841	0.693417	0.779982	0.317674	0.292564	0.00126195	-1.22966	down
gene5267	SLC16A7	6.50164	5.05618	7.45612	3.08934	1.7011	0.00206117	-1.22823	down
gene12788	DCLK1	8.06946	6.28737	7.50882	3.05004	2.18613	4.70949e-06	-1.22821	down
gene14799	MDK	2.90275	1.77608	2.31708	0.914996	0.776074	0.0251589	-1.22783	down
gene9170	PEBP4	57.8723	41.5476	47.8528	19.6579	16.2574	1.41554e-06	-1.22705	down
gene26327	EDA	2.26023	2.14436	1.98305	0.888851	0.671289	2.16871e-05	-1.22695	down
gene25530	LOC102189835	5.17936	3.79853	4.28924	2.2539	0.965072	0.0185989	-1.22648	down
gene19482	CISD3	12.2955	11.4891	9.5743	5.68056	2.43662	0.0271246	-1.22615	down
gene838	MRAS	2.18703	2.28306	3.31054	1.08651	0.870635	1.18957e-05	-1.22589	down
NewGene_73658	--	0.575158	0.314471	0.390164	0.151268	0.128624	0.03793	-1.22517	down
gene27120	LOC102173269	5.81425	6.10001	6.03762	2.78606	1.58308	0.00150926	-1.22483	down
gene19293	PMP22	55.1428	66.5305	55.8497	20.9536	22.6444	2.29494e-08	-1.22017	down
gene18887	LOC108638254	0.60079	0.604897	0.635027	0.213206	0.234954	0.0488128	-1.21822	down
gene2376	HEYL	7.64625	10.9884	9.60517	3.45991	3.52904	9.66104e-06	-1.21659	down
gene13271	LOC102187782	14.6797	11.4307	10.5592	3.38849	5.75312	0.000378747	-1.2157	down
NewGene_66495	--	4.68408	1.90136	3.57759	1.04751	0.929665	0.0105092	-1.21567	down
gene721	P2RY1	17.6587	12.8544	24.4078	8.15786	5.30279	0.00307051	-1.21365	down
gene22894	LOC102187998	3.85866	2.70888	3.58155	1.45196	1.0377	0.00262337	-1.21174	down
gene25047	ZNF488	0.576499	0.596677	0.801139	0.27826	0.208505	0.0468789	-1.21053	down
gene1705	NABP1	2.01643	1.9427	1.55701	0.580122	0.781277	0.0022663	-1.20964	down
gene19382	ABCC3	0.993848	1.17573	1.2458	0.436248	0.395552	0.00011038	-1.20955	down
gene601	CLDN11	0.887539	1.13194	0.987721	0.389428	0.355636	0.0175941	-1.20505	down
gene16339	LOC102190537	2.66557	1.92704	2.59691	1.0098	0.856337	0.000522383	-1.20455	down
gene1354	MARCKSL1	5.3173	5.49717	6.31179	2.65838	1.57187	0.00229506	-1.20441	down
gene7622	FSTL3	1.26363	2.36	1.48795	0.574734	0.701388	0.0370311	-1.20263	down
gene9059	GLIPR2	8.16644	7.17768	8.41111	3.57469	2.30929	0.000625305	-1.20198	down
gene26787	MXRA5	8.52305	7.17653	8.88206	4.29289	1.78288	0.0123043	-1.20047	down
gene17535	B3GNT9	1.80015	2.35198	1.50546	0.88316	0.52725	0.0218795	-1.19993	down
gene6102	KDELR3	12.4696	8.91908	10.099	3.94557	3.89389	4.4951e-06	-1.19859	down
gene743	SIAH2	9.91938	11.7393	6.35471	3.45738	3.5627	0.00219415	-1.1978	down
gene24280	PTPRE	1.30036	1.32988	1.39544	0.57913	0.409095	0.000486435	-1.19289	down
gene7596	MIDN	10.6542	16.1634	12.0627	4.97521	4.79239	9.54589e-05	-1.18936	down
NewGene_59241	--	0.531989	0.388697	0.682053	0.222078	0.152795	0.0421147	-1.18675	down
gene7296	SPARC	311.455	283.054	350.095	159.496	73.6954	0.00539796	-1.18631	down
gene3737	LOC102186356	1.79088	1.46452	1.8082	0.606184	0.66848	0.00366828	-1.18625	down
gene19787	TANC2	4.1858	2.60481	3.32217	1.70921	0.928497	0.0108198	-1.1848	down
gene6136	MKL1	3.99258	5.11225	7.20096	2.37536	1.73232	0.00324727	-1.18474	down
gene20418	C1QTNF3	27.0503	16.2917	30.5972	9.76488	8.68561	0.000711262	-1.18418	down
gene5037	LIMA1	6.5326	5.72225	4.48955	2.49184	1.71911	0.000763713	-1.18377	down
gene12070	KCNS3	17.0735	12.9354	13.3511	8.17747	2.84693	0.0392949	-1.18287	down
NewGene_59129	--	2.63706	2.41966	2.44471	0.986964	0.904545	3.31609e-10	-1.1819	down
gene1483	SLC4A3	0.98932	0.593795	1.04735	0.285426	0.33717	0.00804953	-1.17774	down
gene11187	ITGA11	3.17461	3.45423	3.59416	1.18121	1.41383	1.36665e-07	-1.176	down
gene17653	ZNF536	0.320065	0.390498	0.47365	0.104053	0.211053	0.0278859	-1.17372	down
gene13326	AP5S1	2.82015	2.31245	3.07979	0.75917	1.28628	0.00929878	-1.17178	down
gene21365	DCLK3	1.63605	1.87282	2.02671	0.747854	0.662653	0.000360785	-1.16958	down
NewGene_68383	--	0.571218	0.901181	0.996754	0.354772	0.271189	0.0488128	-1.16611	down
NewGene_10986	--	1.11273	1.29092	1.76492	0.475959	0.584278	0.00723903	-1.16572	down
gene21367	ITGA9	6.31606	6.09739	6.27362	2.94744	1.80859	0.000385074	-1.16494	down
gene26789	ARSE	1.13663	1.09177	1.36837	0.472838	0.319612	0.00840816	-1.16192	down
NewGene_72981	--	3.0325	1.64987	2.34547	0.994495	0.794532	0.00387493	-1.16143	down
NewGene_33161	--	0.443389	0.286971	0.433941	0.200782	0.095032	0.0425992	-1.15872	down
NewGene_20591	--	2.4202	1.64885	1.60433	0.993402	0.722661	0.0262003	-1.15857	down
gene9402	FSD1L	3.83859	2.87652	3.58521	1.63638	0.992242	0.00116916	-1.15826	down
NewGene_68380	--	2.15403	2.10749	2.66593	1.01458	0.890996	8.31483e-06	-1.15774	down
gene19693	ETV4	2.74019	2.76137	2.04607	0.765118	1.09082	0.0030767	-1.15644	down
gene19261	GAS7	6.24461	7.75704	8.29454	2.56418	3.11629	4.81708e-06	-1.15495	down
gene11561	QPCT	3.39521	3.47098	3.64238	1.74421	0.942174	0.0100475	-1.15368	down
gene22059	TUBB2A	11.128	12.1684	10.4245	4.48794	4.19945	4.95088e-07	-1.15337	down
NewGene_46559	--	1.74363	2.10263	1.92432	1.07157	1.05765	1.22554e-06	-1.15294	down
gene8439	TPM4	45.5271	49.1273	41.6	17.4586	17.6531	1.2045e-09	-1.15205	down
gene4569	SEMA3C	33.8929	25.695	37.0005	14.2931	10.4959	5.88321e-05	-1.15061	down
gene30	TIAM1	1.20129	2.38679	1.53444	0.766671	0.577163	0.0209393	-1.15036	down
gene20424	NPR3	0.969158	1.44028	1.64374	0.370431	0.680298	0.0280983	-1.14859	down
NewGene_64875	--	0.977737	0.438437	0.568161	0.235254	0.290339	0.0152003	-1.14843	down
gene4828	MYF5	5.53633	3.20939	4.58008	1.61923	1.80707	0.0108182	-1.14697	down
gene21507	BHLHE40	39.8674	75.855	38.0263	18.0303	22.1071	0.013297	-1.14618	down
gene1049	COL6A6	3.43243	2.99137	4.3206	1.31772	1.46488	9.56675e-06	-1.14209	down
gene5553	SLC41A2	1.86636	1.31533	1.30665	0.601414	0.55809	0.00125672	-1.14192	down
gene27711	EBP	12.4661	6.46744	5.34247	3.18435	3.09605	0.0449342	-1.14138	down
NewGene_53497	--	1.96313	1.59676	1.05017	0.527153	0.684331	0.0262178	-1.1397	down
gene23659	NDE1	3.09456	3.53573	3.53992	1.39283	1.26429	1.55189e-05	-1.13814	down
gene16799	PPTC7	27.6705	27.3442	34.7288	9.89334	13.5139	5.60161e-06	-1.13575	down
gene5970	P3H3	3.01739	3.50253	2.76799	1.17375	1.25383	0.000155664	-1.13258	down
gene17548	SLC9A5	0.723486	0.711905	0.991842	0.330094	0.29995	0.0111271	-1.13103	down
gene11467	MRPL53	13.1892	10.4459	13.9448	4.4407	5.40455	5.53744e-06	-1.12617	down
gene22084	FAM65B	8.76881	6.79031	7.0376	3.5941	2.37538	0.00122088	-1.12609	down
gene20097	KCNJ2	20.6722	27.4177	16.8721	9.22789	7.87631	0.00075364	-1.12587	down
gene14915	CAPN5	6.72894	6.45837	5.30114	2.19908	2.66657	7.73654e-06	-1.12521	down
gene25828	FADS3	8.95652	14.4152	11.5026	6.44741	2.70178	0.0496804	-1.12305	down
gene10249	TGFB3	2.98518	3.58527	2.64874	1.29455	1.1411	0.000311571	-1.11975	down
gene3291	RFX5	4.67808	3.02287	3.59367	1.3842	1.58816	0.00035796	-1.1173	down
gene24052	TRIM56	3.02994	3.02515	2.25889	1.24672	0.947287	0.00340092	-1.11707	down
gene6017	TIGAR	4.61279	4.90002	7.72813	1.65667	2.89765	0.0158799	-1.11685	down
gene23550	GLIS2	2.36586	3.27658	2.49501	1.00028	1.15627	0.000912149	-1.11605	down
gene12975	TASP1	1.71114	1.57765	2.38486	0.76052	0.697967	0.00496569	-1.11576	down
gene16886	AACS	2.49206	1.6601	2.03158	0.893152	0.734223	0.00234576	-1.11416	down
gene21621	PRKCD	1.25272	1.36037	1.1129	0.54248	0.444105	0.00516088	-1.11369	down
gene6163	SREBF2	20.1467	15.764	13.7505	6.87533	6.25742	3.18425e-05	-1.11339	down
NewGene_31671	--	0.732613	0.632185	0.734303	0.301173	0.252459	0.00451321	-1.11213	down
gene11229	CILP	75.374	49.1917	83.4793	31.7195	22.8425	0.00152533	-1.10904	down
gene22502	IER3	36.693	35.597	15.9738	11.8809	11.6578	0.0302947	-1.10794	down
gene24669	PRKG1	8.17905	8.0637	8.8436	3.21022	3.52299	3.48612e-12	-1.10724	down
gene683	MLF1	131.556	62.0236	86.4663	45.2873	28.6637	0.0173625	-1.10607	down
NewGene_32237	--	2.66218	3.08996	4.99836	0.975458	1.10787	0.0185882	-1.1054	down
gene2188	BOK	1.50061	1.5566	1.75654	0.703113	0.666511	0.012176	-1.10519	down
gene1321	SDC3	6.44776	7.24557	7.97905	2.67698	3.10092	3.44768e-07	-1.10384	down
gene20756	TMED3	9.57766	9.52614	11.0973	4.38969	3.63711	1.154e-05	-1.10351	down
gene18802	ACACA	8.05863	6.0972	7.21905	2.77043	2.92387	3.88127e-08	-1.10335	down
NewGene_70415	--	0.601141	0.470377	0.43165	0.403034	0.498807	0.000895404	-1.10254	down
gene19367	KCNJ12	12.4795	14.8705	18.4035	6.58975	5.55618	6.5962e-05	-1.10243	down
gene24234	SPRN	0.643822	0.628946	0.506467	0.226215	0.249686	0.0364237	-1.10142	down
gene20819	IDH3A	71.3292	45.3127	56.0544	21.8555	24.1758	5.8678e-05	-1.10034	down
gene5384	ITGA7	42.0381	35.2188	42.7321	15.1288	17.2779	1.82778e-09	-1.09711	down
gene448	P3H2	4.20068	2.03312	2.95997	1.50015	0.901751	0.0485229	-1.09517	down
gene1143	VWA5B1	0.402818	0.445015	0.50886	0.167901	0.195076	0.0382323	-1.09513	down
gene23667	XYLT1	4.84908	4.49377	3.89922	1.92139	1.62646	4.46354e-06	-1.0949	down
gene17145	CPE	6.40363	5.3921	6.43201	2.97097	1.89317	0.00107341	-1.09481	down
gene20768	ARNT2	0.587119	0.70828	0.764078	0.198014	0.361289	0.0236585	-1.09338	down
gene25270	CCDC6	26.3324	20.7776	29.4424	11.1074	9.3784	9.49034e-06	-1.092	down
gene7788	DBN1	7.23427	8.73882	9.00146	3.8079	2.91625	0.000100536	-1.09103	down
gene24900	FAT1	6.49318	6.55453	6.02438	3.04757	2.03577	0.00015762	-1.08899	down
gene16653	KIAA1671	1.84419	2.12214	2.85301	0.742325	1.09588	0.00241208	-1.08811	down
NewGene_58723	--	1.35504	1.37585	1.48355	0.461789	0.74353	0.0257896	-1.0854	down
NewGene_53194	--	0.347569	0.308964	0.52318	0.192551	0.122923	0.0475382	-1.08469	down
gene14894	MPPED2	3.64884	2.66726	2.11373	1.20155	1.0766	0.0119169	-1.08194	down
gene15486	SLC37A4	16.2715	16.0679	18.7978	9.3283	5.12199	0.000374591	-1.08033	down
gene1605	CCNYL1	7.69813	7.17799	6.51846	3.35264	2.43636	7.43877e-05	-1.07878	down
gene2524	PIK3R3	1.67515	1.72209	1.32704	0.585759	0.700057	0.000620489	-1.07723	down
NewGene_40138	--	0.438632	0.440742	0.347748	0.187587	0.134556	0.0497611	-1.07642	down
gene13507	TCF15	3.63544	4.05419	2.69998	1.54168	1.2893	0.015713	-1.07292	down
gene26033	PC	4.92142	4.06662	4.02431	2.15083	1.36555	0.00236195	-1.07193	down
gene17451	NLRC5	4.53463	2.74545	4.0485	1.83377	1.24028	0.00540932	-1.06936	down
gene7330	PPARGC1B	12.3371	10.4918	12.3839	4.26905	5.34564	9.74426e-08	-1.0688	down
gene9136	LZTS1	5.08643	3.13221	3.9324	1.81384	1.48808	0.0014991	-1.06857	down
gene2330	MAP7D1	22.15	28.5386	30.1542	10.9636	11.1393	1.01151e-05	-1.06791	down
gene1902	ITGB6	13.3523	11.3409	11.5339	5.40384	4.58458	1.43377e-06	-1.06703	down
gene1172	C1QC	15.6755	11.1397	15.4723	6.18727	5.31911	0.000281033	-1.06677	down
gene8111	ZNF562	2.54595	3.62693	2.23149	1.33287	0.966781	0.0165913	-1.06652	down
gene16050	PLOD1	21.1926	18.1377	18.2296	6.94395	8.82723	1.02767e-06	-1.06516	down
gene3045	KCNC4	2.24077	3.84335	2.2466	1.30517	0.903163	0.0246413	-1.06417	down
gene10526	EID1	21.2478	11.9736	22.0842	7.06467	8.05346	0.00508367	-1.06099	down
NewGene_33432	--	0.317005	0.368889	0.358708	0.105392	0.20473	0.0126946	-1.06083	down
gene12785	MAB21L1	3.25793	1.95918	3.94961	1.18918	1.31804	0.0218292	-1.05729	down
gene20629	DET1	6.72417	6.70321	7.33613	3.18247	2.52036	2.00642e-05	-1.0568	down
gene16434	SERTAD4	0.342049	0.347374	0.301001	0.149231	0.121664	0.0467513	-1.05524	down
NewGene_33842	--	3.50939	2.0826	1.84252	1.109	0.753048	0.0352711	-1.0547	down
gene23428	SLC9A3R2	23.0347	28.3864	30.1183	11.3915	10.0715	5.17171e-06	-1.05455	down
gene13282	PFKP	4.87009	5.66908	5.88751	2.43404	2.09338	4.84308e-05	-1.05346	down
gene19698	DUSP3	33.8507	37.7345	48.936	18.7068	14.5729	0.000326747	-1.05134	down
gene15290	DCHS1	5.44403	7.06914	5.6651	2.68669	2.34563	5.26879e-05	-1.05101	down
gene19494	LASP1	19.7712	22.7918	26.1204	10.0263	8.97284	5.56764e-06	-1.04853	down
gene12419	VAV2	2.72438	2.80611	3.26468	1.33114	1.10068	5.42026e-05	-1.04782	down
gene21891	MRPS25	7.1548	7.42612	8.14655	3.29508	2.9997	0.000485193	-1.04659	down
gene11226	IGDCC4	5.98163	4.27445	6.12221	1.80123	2.74602	0.00174241	-1.04404	down
gene367	HEG1	13.8873	15.358	16.5233	5.75563	6.98788	2.8283e-07	-1.04236	down
NewGene_60750	--	0.649411	0.486169	0.696868	0.294372	0.20866	0.0120899	-1.04151	down
gene20886	SEMA7A	8.13593	8.7393	6.85211	4.12744	2.46788	0.00626315	-1.04035	down
gene425	HES1	4.09233	2.84476	2.40542	1.20511	1.40104	0.0275572	-1.03798	down
gene15448	UBASH3B	0.822269	0.900075	0.905861	0.345148	0.387918	0.000158239	-1.03645	down
gene13287	LOC102191533	6.27066	3.11457	3.18706	1.8115	1.68637	0.0436699	-1.03474	down
gene21031	MAP1A	5.32076	6.09454	5.45589	2.42324	2.25738	2.83188e-07	-1.03357	down
gene19384	CACNA1G	0.432149	0.363453	0.302563	0.180099	0.125115	0.0436656	-1.03255	down
gene5066	TUBA1A	67.7939	46.4668	50.1847	26.0372	19.9081	0.000619331	-1.03019	down
gene20355	HMGCS1	31.4599	18.9627	21.3098	9.9593	10.1691	0.00104231	-1.02914	down
gene14164	SLCO5A1	5.69099	4.35282	3.90382	1.98129	1.90011	0.000178606	-1.0286	down
gene11794	REEP1	23.061	18.9348	28.3683	12.0561	7.77152	0.00362178	-1.02623	down
gene6003	KCNA5	3.6958	6.52199	3.78393	1.86797	2.0979	0.0262398	-1.02422	down
gene5051	FMNL3	6.86366	8.09455	6.65474	3.2247	2.87792	2.78293e-05	-1.0209	down
gene13040	CREM	29.3896	26.7058	19.6304	8.44668	11.9337	0.00556578	-1.01982	down
gene9411	ZNF462	9.01891	10.8568	11.2983	4.22942	4.5881	1.77672e-06	-1.01942	down
gene7281	GALNT10	6.90975	5.52807	4.54474	2.66897	2.12368	0.00172241	-1.01861	down
gene22503	DDR1	5.17017	5.82907	3.8212	2.14283	2.05652	0.00245319	-1.01784	down
gene7171	MEF2C	131.547	86.0399	105.459	59.2388	31.1981	0.0174614	-1.01774	down
gene7627	BSG	195.598	183.85	199.587	70.7779	93.2918	5.3914e-07	-1.01712	down
gene3581	LOC102175634	1.92792	1.83037	3.1759	1.02458	0.889313	0.0446491	-1.01627	down
gene11643	CALM2	157.699	139.308	159.525	63.3251	65.5159	1.70853e-11	-1.01597	down
gene2265	SH3BP4	2.56665	3.20363	2.59999	1.06784	1.32343	0.000674419	-1.0143	down
gene2807	ADGRL4	10.7253	6.51354	9.73714	3.99999	3.61866	0.00169766	-1.01315	down
gene25716	ADAMTS15	3.40418	3.45372	3.13108	1.53766	1.29978	2.09514e-05	-1.01082	down
gene23547	SRL	248.41	203.633	267.978	115.421	88.6624	4.49399e-05	-1.00995	down
gene22789	GLO1	60.2101	47.675	47.2295	23.3221	20.7685	7.02957e-06	-1.00828	down
gene12289	CERCAM	2.8667	3.69389	4.15697	1.79544	1.35609	0.00203722	-1.00816	down
gene20080	TTYH2	2.70589	3.39251	3.66832	1.56043	1.21515	0.00275922	-1.00677	down
gene11224	HACD3	2.42613	2.03887	2.69632	0.772685	1.26813	0.0137286	-1.00479	down
NewGene_5187	--	1.30435	1.47356	2.18873	0.6045	0.451012	0.0248194	-1.00368	down
gene3106	OLFML3	12.7944	13.542	13.4493	6.01005	5.35403	9.41306e-07	-1.00318	down
NewGene_72487	--	3.03784	3.05024	1.97722	1.22435	1.08381	0.0119752	-1.00296	down
gene202	LOC102180889	4.16737	3.34602	3.60878	1.77507	1.33802	0.00560034	-1.00251	down
gene10654	PLEKHO2	8.32619	7.42194	5.32511	2.66179	3.37935	0.00354052	-1.00225	down
gene1759	STEAP3	4.94399	4.62708	4.32657	1.75153	2.22361	3.3203e-05	-1.00223	down
gene14816	TP53I11	5.18433	6.90739	4.61799	2.21032	2.47923	0.00314455	-1.00206	down
gene21907	NUP210	3.54904	3.04044	2.88801	1.71754	0.982146	0.00956318	-1.00159	down
NewGene_60887	--	3.07193	2.52973	2.5322	0.933951	1.37993	3.59885e-06	-1.00129	down
gene6379	PLA2G12A	12.7695	8.73396	10.9958	4.70848	4.57855	9.36061e-05	-1.00091	down
gene16222	HES4	3.61903	2.11193	2.33921	1.35986	0.938857	0.0307616	-1.00072	down
gene5185	PTPRR	0.977009	0.963743	1.38675	0.534839	0.41102	0.0323683	-1.00022	down
gene24025	LOC102184306	2.32353	3.25608	2.31921	3.82133	5.28881	0.00766695	1.00045	up
gene26018	PELI3	1.03458	1.49859	1.14377	2.42383	1.82204	0.0204739	1.00173	up
gene16043	DHRS3	14.5071	18.2276	24.7154	23.4033	42.7104	0.0233096	1.00248	up
NewGene_22863	--	0.964253	0.854813	0.814372	1.55108	1.4675	0.000688141	1.00361	up
NewGene_35257	--	0.810673	0.694387	1.19423	1.4027	1.61817	0.029464	1.00481	up
gene13635	SCAND1	5.28166	8.90812	6.0986	12.8873	10.5671	0.0193424	1.00806	up
gene2957	LRRC39	70.197	54.3619	50.7325	87.9474	117.587	0.000137557	1.00826	up
gene1583	ACADL	7.57355	9.30929	6.88239	10.244	17.3234	0.00642794	1.00891	up
gene23950	EIF4H	99.5241	104.466	99.5365	179.301	170.718	2.25969e-10	1.00923	up
gene23726	EEF2K	30.0772	38.7988	40.076	43.4451	82.8965	0.0108113	1.00998	up
gene4645	BZW2	81.9779	68.5077	76.6616	127.617	134.273	5.21448e-10	1.01035	up
gene23951	LIMK1	2.2208	2.66515	1.71203	4.53518	3.09502	0.0162309	1.01236	up
gene13100	BEND7	2.5263	3.38879	2.8598	4.37215	5.48428	0.000252148	1.0134	up
gene3017	SORT1	18.8304	19.0815	20.1134	27.844	39.7538	1.74845e-05	1.02177	up
gene4701	ASB4	9.39501	9.62359	10.1047	17.6539	16.2012	2.99035e-09	1.02222	up
NewGene_36318	--	0.845482	0.665233	0.963474	1.40914	1.47344	0.000277954	1.02789	up
gene5555	ALDH1L2	3.97364	3.30071	3.13634	6.28135	5.88939	2.99151e-06	1.03031	up
gene19182	SOX15	2.28599	2.19866	2.22518	3.82629	4.02861	0.000176771	1.0304	up
gene2779	LOC102179380	62.5364	43.0593	60.2178	82.9458	111.034	0.000237938	1.03205	up
gene25011	RASSF4	6.56952	9.2048	6.3028	15.2293	13.0234	0.000109919	1.03275	up
NewGene_49084	--	1.01977	0.670153	1.09192	1.43444	1.63501	0.0482546	1.0358	up
gene11907	FBXO48	1.06222	0.576229	1.05169	1.34347	1.8302	0.0493122	1.03912	up
gene1663	CLK1	28.3954	23.7451	22.7105	46.8732	40.7907	4.47841e-06	1.04158	up
gene15969	KIF26B	0.476756	0.477085	0.44966	0.856993	0.80144	3.7822e-06	1.04399	up
gene20172	CREBRF	4.60817	5.29888	4.40961	7.23693	9.72769	3.58665e-05	1.04577	up
gene21540	MITF	12.1503	14.2941	12.963	19.1708	28.3836	0.000169971	1.04619	up
gene5561	TCP11L2	8.85654	8.7539	8.06097	15.9919	14.3843	3.03408e-08	1.04683	up
gene23398	CLCN7	3.23649	3.85469	4.76658	6.32594	7.72201	0.000364544	1.04755	up
gene11348	BCL2L11	1.61704	1.05012	1.44166	2.31542	2.22999	0.000357292	1.04859	up
gene4758	DDC	4.0002	5.08316	9.28869	9.55461	12.2916	0.0407356	1.0489	up
gene23490	LOC108633250	1.45182	1.60925	0.851538	2.32159	2.33771	0.0376057	1.04991	up
gene24807	DUSP26	39.1134	85.089	66.4222	115.849	114.296	0.0166753	1.05014	up
NewGene_28820	--	8.84672	7.43421	7.95122	13.279	15.1432	1.7457e-06	1.0508	up
gene7232	SLU7	4.266	3.18474	4.77504	6.23755	8.26333	0.000562776	1.05246	up
NewGene_39727	--	3.52611	1.52858	1.18847	2.96189	3.04487	0.0340442	1.05287	up
NewGene_24535	--	0.626521	0.559818	0.721103	1.03763	1.23897	0.00160258	1.05947	up
gene24926	IRF2	11.4624	10.0882	10.4359	18.2343	20.0043	5.21448e-10	1.06344	up
NewGene_61548	--	0.853632	0.471792	0.704779	1.20651	1.28408	0.0109915	1.06633	up
gene16894	SLC15A4	6.76921	13.5639	8.76681	12.2023	23.1326	0.0449277	1.06931	up
gene6365	C6H4orf32	2.30085	1.34093	1.66098	3.07012	3.32468	0.00452401	1.07623	up
NewGene_21347	--	0.627848	0.371193	0.368599	1.11124	0.774208	0.0463658	1.07703	up
gene5194	BEST3	2.75751	5.30234	3.10279	5.84767	7.75998	0.0241983	1.07763	up
gene4400	MTURN	4.40912	5.83233	5.61126	9.2058	10.0174	8.92753e-06	1.07927	up
gene15554	ZBTB16	21.8686	27.4633	35.182	47.4756	51.9453	0.000663526	1.07989	up
gene10775	BMF	2.93392	3.33239	3.3634	4.1752	7.60885	0.00217735	1.0803	up
gene9815	PNRC1	107.693	106.693	73.1154	141.023	209.299	0.00150926	1.08216	up
gene26733	OFD1	3.22156	2.32201	2.83488	5.6224	4.51401	0.000164065	1.0829	up
gene21405	MYRIP	1.00873	0.800258	0.743331	1.51362	1.58614	0.00036893	1.08325	up
gene4474	FOXP2	1.63201	2.29786	1.57085	3.35519	3.35237	0.000912149	1.08571	up
gene22017	MYLIP	11.374	8.8209	10.3237	14.8757	22.2807	0.000122068	1.08629	up
gene17185	ST3GAL2	20.0558	24.7889	20.9921	47.6679	33.4913	0.000297144	1.08707	up
gene20728	WHAMM	3.62691	3.93059	3.45066	5.0785	8.40409	0.00122165	1.08968	up
gene23940	GATSL2	41.4932	67.1945	35.0614	91.0456	85.2103	0.00792115	1.08969	up
NewGene_18224	--	0.215975	0.207073	0.365557	0.596758	0.361989	0.0411265	1.09418	up
gene2355	UTP11	11.6754	13.2952	8.54094	21.0633	20.0889	0.000618013	1.09623	up
NewGene_44570	--	0.164784	0.310766	0.119634	0.207581	0.384823	0.02625	1.10003	up
gene10631	RPS27L	11.2088	12.8179	9.90324	20.8421	20.922	6.03212e-05	1.10015	up
gene25143	USP54	5.363	7.31891	5.5612	9.01763	13.9254	0.00100607	1.1077	up
gene14607	SLC43A1	4.98203	6.16056	3.61724	9.66021	8.63359	0.00283135	1.10851	up
NewGene_29783	--	0.368421	0.398079	0.355273	0.684605	0.642805	0.0249963	1.11059	up
gene8735	MOB3B	2.97586	3.53117	3.25318	5.26734	6.90865	5.40081e-06	1.11819	up
gene13538	DUSP15	6.90697	7.67171	6.29577	11.7342	14.3957	2.41437e-06	1.1236	up
gene17594	ZFP90	5.10931	3.69291	4.00662	8.31214	8.56725	7.53623e-07	1.1282	up
gene3507	PMF1	6.10066	6.01392	6.67073	10.522	13.0244	1.89671e-06	1.12871	up
gene23816	YPEL3	40.116	57.4553	43.9257	91.8897	85.8434	5.40964e-05	1.12879	up
gene1386	CHRND	1.89618	2.88364	2.60782	3.63725	5.65983	0.00779273	1.12879	up
gene24722	CSGALNACT1	3.97524	4.15809	4.18657	6.09502	9.32844	7.17303e-05	1.12926	up
gene11384	CNNM3	3.90489	5.15992	3.94508	8.53764	7.77466	3.51623e-05	1.12968	up
NewGene_29466	--	1.38245	1.32852	1.91284	2.84095	2.63141	0.000201229	1.12991	up
gene17494	SETD6	1.17938	1.0316	1.14265	2.57512	1.61109	0.00955397	1.13062	up
NewGene_38340	--	0.136927	0.134242	0.21061	0.301797	0.301672	0.0289054	1.13267	up
NewGene_47015	--	4.00647	4.42603	4.39112	8.98139	9.75469	5.7323e-05	1.13267	up
NewGene_35425	--	0.177383	0.177198	0.205954	0.394999	0.293052	0.00026954	1.13278	up
gene20936	HEATR5A	10.5942	8.08187	7.83869	16.0685	17.2306	9.89783e-07	1.13319	up
gene6507	FAM184B	1.50524	1.40356	0.961792	2.71929	2.15923	0.00208767	1.13629	up
gene4514	HBP1	24.9383	27.3583	24.1774	45.3818	51.997	8.30159e-10	1.14092	up
gene1573	ERBB4	2.76355	1.88537	2.58588	4.13912	5.00748	1.27882e-05	1.14491	up
gene16999	ABHD18	7.9102	8.40684	7.6428	14.4679	15.9958	1.30088e-10	1.14794	up
gene13475	RBM38	13.1238	35.4027	22.9454	40.8153	50.7312	0.034468	1.14886	up
NewGene_70950	--	0.630243	1.76415	1.08258	1.60447	3.0649	0.0163911	1.1496	up
gene15500	IFT46	1.85161	1.55915	2.0266	2.75691	4.15299	0.00200409	1.15244	up
gene2543	EFCAB14	15.3911	14.7971	14.6556	27.7897	29.3408	1.06698e-15	1.1528	up
gene5733	ABCC9	27.7196	31.3264	33.9085	51.3185	70.677	7.53623e-07	1.15462	up
gene17263	MLYCD	4.21699	4.89506	7.40244	13.1519	7.81527	0.0114006	1.15588	up
gene19421	PHOSPHO1	9.99388	16.6467	9.57431	19.9193	26.7424	0.00487222	1.15803	up
NewGene_5907	--	0.158769	0.122488	0.196842	0.288414	0.323057	0.0290514	1.15869	up
gene4929	CALCOCO1	20.8513	29.8084	24.0184	42.7991	53.2928	3.76073e-05	1.15982	up
NewGene_29935	--	0.842771	1.07555	0.614772	1.66967	1.51398	0.000332618	1.16157	up
gene26989	LOC106501902	0.359184	0.438522	0.335647	0.5539	0.908131	0.00697396	1.16173	up
gene19451	NFE2L1	70.3894	90.4334	88.0233	108.829	212.134	0.00236142	1.16418	up
gene25523	TMEM86A	1.36465	1.88634	1.13588	2.23798	3.44032	0.0185742	1.16464	up
gene21882	MKRN2	6.49063	9.97604	12.3068	18.6553	18.3372	0.00179035	1.166	up
NewGene_6702	--	0.605858	0.92376	0.668535	1.25569	1.22668	0.00856304	1.16817	up
gene16570	PIK3IP1	2.98939	3.40788	2.22472	4.47036	6.6967	0.00302349	1.1689	up
gene20711	ZSCAN2	0.476475	0.478148	0.550168	0.670092	1.27855	0.0278859	1.17073	up
NewGene_23148	--	3.23515	3.47232	3.3901	6.31783	5.27152	6.1983e-10	1.17388	up
NewGene_61224	--	0.283839	0.355431	0.280078	0.503734	0.693731	0.0248194	1.1771	up
gene24488	LOC108634044	1.08327	0.915838	0.878358	2.45363	1.26909	0.0399758	1.17718	up
gene7868	2024-03-03	1.46058	2.50433	2.66086	3.06725	5.50241	0.0293974	1.17779	up
gene24417	MXI1	6.54096	6.8845	5.16962	10.6117	13.7997	1.33963e-05	1.17864	up
gene25029	ERCC6	2.45286	2.73095	2.77789	5.36442	4.97354	9.16612e-10	1.1804	up
NewGene_27700	--	0.13457	0.15664	0.187365	0.188018	0.439533	0.0491544	1.18235	up
gene23233	ACAA2	17.5603	16.7447	18.2809	25.951	42.7126	6.10144e-05	1.18457	up
gene15830	CD55	4.49431	4.18958	3.79987	7.16703	9.31912	2.0649e-06	1.18892	up
gene10468	ATG14	4.48144	3.87083	4.30812	7.45874	9.08913	2.12675e-09	1.18969	up
gene20361	SEPP1	81.859	80.9958	91.2787	161.686	170.303	2.83499e-15	1.19002	up
gene10384	LOC102189488	4.06597	4.43797	5.30964	7.68061	10.4438	7.99e-06	1.19373	up
gene25830	BEST1	0.313184	0.26286	0.249949	0.427734	0.658328	0.025495	1.19395	up
gene23529	TIGD7	0.559041	0.531985	0.496854	1.07789	1.00696	2.21619e-05	1.19561	up
gene17203	ZFP1	0.850707	0.486222	0.57315	1.07836	1.39648	0.0241983	1.19628	up
gene18238	TBC1D17	9.70321	13.7743	12.4258	21.112	26.2002	1.70984e-05	1.19679	up
gene98	USP25	52.6728	41.6805	37.3463	94.1814	70.4359	1.06328e-10	1.19759	up
NewGene_1108	--	0.375612	0.461862	0.363407	0.58328	0.974911	0.0285043	1.19944	up
NewGene_76840	--	0.286491	0.347899	0.332373	0.606875	0.66965	1.35039e-05	1.20032	up
NewGene_33846	--	1.35595	0.972503	1.40843	3.03516	1.85407	0.00136119	1.20093	up
NewGene_11918	--	0.43244	0.424927	0.516839	0.771557	1.04247	0.00740617	1.20217	up
gene16122	KLHL21	17.9672	21.03	21.3212	37.9086	41.6949	1.71583e-10	1.20232	up
NewGene_9149	--	1.27659	2.25724	0.70035	2.00277	2.05534	0.0438084	1.20256	up
NewGene_39983	--	0.937021	0.732978	0.568692	1.40916	1.63723	1.25598e-05	1.20288	up
NewGene_65436	--	0.762441	1.12503	1.30369	1.79592	2.28205	0.00278746	1.20734	up
NewGene_52162	--	1.96776	1.93082	2.01563	4.59086	2.86201	0.000124532	1.20929	up
gene3233	LOC102171676	32.7026	53.3206	47.9303	55.7649	123.286	0.0148636	1.21112	up
gene8956	KLF9	25.4457	29.8708	27.7767	37.5786	73.3896	0.000920008	1.2132	up
gene883	ACAD11	2.42058	2.1011	1.57166	4.44409	3.66361	0.000304488	1.21556	up
gene24824	GSR	1.86963	1.90341	2.51618	3.93234	3.82286	7.92019e-06	1.21816	up
gene14345	ST3GAL1	2.60244	2.6391	1.90592	3.66429	5.92091	0.000647329	1.22023	up
gene9771	FBXL4	21.8374	20.2436	16.8801	36.9368	41.6747	2.51908e-08	1.2228	up
gene6498	ABCG2	2.7358	2.64509	1.95061	3.59601	6.52192	0.00295114	1.22624	up
NewGene_44107	--	0.782487	0.678141	0.565995	1.0897	1.63595	0.000204311	1.22631	up
NewGene_31861	--	0.451489	0.271689	0.314718	0.929766	1.14446	0.019382	1.22661	up
NewGene_72982	--	0.153916	0.212111	0.117614	0.431271	0.284752	0.00101759	1.22736	up
gene4590	CROT	7.53285	5.45589	6.84306	6.44659	20.2877	0.0370867	1.22769	up
gene15590	SIK2	3.91015	5.2256	4.89644	8.22577	10.6934	3.48565e-06	1.23001	up
gene9800	BACH2	1.7951	2.63529	2.5793	5.64366	3.84619	0.000472209	1.23011	up
gene23151	RAB12	49.4374	52.4075	57.6615	73.6371	142.171	0.0005062	1.23418	up
NewGene_33592	--	0.510929	0.512343	0.295558	1.04439	0.740683	0.00924858	1.23901	up
gene15453	SORL1	2.42859	3.28681	2.45509	4.68504	6.37088	3.51623e-05	1.24151	up
gene348	HSPBAP1	3.24467	3.38883	3.6484	6.1652	7.77957	3.86208e-07	1.24516	up
gene15505	UBE4A	18.1474	18.0677	17.6222	36.2461	43.1045	2.45942e-08	1.24524	up
NewGene_58354	--	1.82696	1.66633	1.13082	4.18226	2.15078	0.0057795	1.2475	up
gene1530	PLCD4	18.4876	14.4464	17.3494	22.3625	46.4801	0.00143672	1.25294	up
gene11067	REM2	0.308498	0.452789	0.378396	0.773286	0.826715	0.00235895	1.2533	up
gene188	ST3GAL6	10.676	9.17219	7.94839	19.4138	18.7408	3.15835e-08	1.25823	up
gene5023	LOC102190297	3.34548	3.81425	3.80205	3.55842	11.21	0.0347346	1.25921	up
gene23851	SEPHS2	7.65098	8.48057	8.86951	9.75206	24.7547	0.00935331	1.25981	up
gene26977	IL13RA1	24.8972	25.5602	22.26	36.2622	64.0953	9.60867e-05	1.2618	up
gene22663	TNFRSF21	6.98175	6.82641	4.66288	11.9146	13.5504	2.34597e-05	1.26287	up
NewGene_46851	--	0.873808	1.05971	1.13053	1.6642	2.59403	0.0221396	1.26748	up
gene4141	TMEM140	8.49605	7.39217	11.5852	13.5855	24.3963	0.00130542	1.26973	up
gene23394	UNKL	1.87179	1.89976	1.906	5.09229	2.9469	0.000382006	1.27034	up
gene2562	LOC108634342	0.326644	0.354571	0.311816	0.851248	0.519508	0.00770326	1.27212	up
gene10019	RAET1E	0.300792	0.48906	0.556867	1.06	0.802517	0.017761	1.27237	up
gene284	GRAMD1C	2.35643	1.46253	2.12819	5.0387	3.1668	0.00191399	1.27434	up
NewGene_25478	--	0.191245	0.152058	0.225319	0.420758	0.502778	0.0442757	1.27502	up
gene27668	P2RX6	8.74597	12.2402	8.00934	27.2571	12.9172	0.0126667	1.27537	up
gene11782	THNSL2	0.742061	0.770102	1.09664	1.96936	1.67799	0.000862827	1.28989	up
gene460	BCL6	15.3541	16.6087	10.9324	27.7435	31.2448	2.19681e-06	1.29253	up
NewGene_6603	--	0.321071	0.442915	0.31987	0.730433	0.793418	0.0323683	1.29264	up
gene3039	AHCYL1	15.2658	14.3905	12.997	27.0074	32.9846	8.95818e-11	1.29352	up
gene9694	REV3L	11.4361	12.6588	11.8072	21.4618	29.3515	2.99531e-09	1.29618	up
gene23275	NEDD4L	5.1509	5.47615	4.35026	10.652	11.8988	3.19019e-08	1.29832	up
gene23149	LRRC30	11.2929	16.0667	10.7726	29.0159	24.9167	5.86567e-05	1.29953	up
gene8283	LOC102184420	0.468122	0.546355	0.39764	1.16847	0.834348	0.0122642	1.30306	up
NewGene_24923	--	0.305289	0.313303	0.213588	1.03257	0.346222	0.0164125	1.30401	up
gene8667	FDFT1	59.498	73.837	41.8025	94.1611	122.451	7.06637e-05	1.30549	up
NewGene_35431	--	0.034537	0.038169	0.047925	0.110991	0.05924	0.0303149	1.30606	up
NewGene_18724	--	2.31795	2.81563	2.65192	7.49287	3.54274	0.00492249	1.31095	up
gene26053	PNPLA2	10.4403	21.8074	9.09458	23.3537	35.2733	0.0182031	1.3123	up
gene5635	TST	5.38539	4.91522	5.10063	9.71255	11.7364	8.44522e-10	1.32289	up
gene1939	B3GALT1	0.169187	0.105788	0.233272	0.363721	0.365918	0.0430078	1.32362	up
gene939	PKNOX1	4.79148	7.12586	4.65113	10.5347	13.4009	7.21726e-05	1.3249	up
gene6928	HSD17B11	1.21668	1.77093	1.63329	2.72036	3.95061	0.000702522	1.32633	up
gene25446	CCDC89	5.00195	4.35356	3.74641	8.31821	10.621	2.32317e-06	1.33147	up
gene14050	NUDCD1	2.82267	3.01429	2.70676	3.07111	9.39448	0.0210943	1.33686	up
gene6604	LOC102173648	5.84348	5.84245	4.85006	9.7198	14.2913	7.5079e-07	1.33797	up
NewGene_39730	--	0.23125	0.241477	0.415812	0.631981	0.847825	0.0400339	1.3422	up
gene5985	IFFO1	1.10512	1.58901	1.61714	2.25462	4.0706	0.00306524	1.34445	up
gene13379	PCMTD2	16.2865	15.3386	15.766	31.5022	36.354	3.65003e-19	1.34749	up
gene25451	DLG2	1.24757	2.41086	2.30562	4.28112	4.63908	0.000476132	1.34806	up
gene23849	ZNF771	2.65425	4.62	3.44429	8.26143	7.8207	0.000562303	1.35439	up
NewGene_64792	--	0.162545	0.173195	0.208955	0.410592	0.387748	0.00772493	1.35665	up
NewGene_52552	--	0.141452	0.145063	0.078476	0.272223	0.29215	0.0369137	1.35941	up
gene1005	PCNT	5.76084	7.71953	5.10076	13.0453	14.4918	2.25205e-06	1.36199	up
NewGene_67218	--	0.656325	0.54966	1.05553	1.67339	1.65678	0.0111271	1.36606	up
gene8539	SLC25A42	7.96343	7.42293	6.0439	16.5193	16.3265	2.44759e-13	1.36876	up
NewGene_39958	--	0.24173	0.111587	0.125696	0.29968	0.408851	0.017154	1.36983	up
gene18705	SCPEP1	10.3355	8.12703	6.92841	16.0662	21.7587	5.40081e-06	1.37592	up
NewGene_75943	--	0.871434	0.654294	0.743324	1.92851	1.4196	0.00037361	1.37878	up
gene4518	CCDC71L	2.27594	2.65718	1.97405	3.25194	7.11949	0.00232299	1.3794	up
NewGene_29733	--	0.45767	0.236278	0.332237	0.888256	1.04756	0.0182482	1.38049	up
NewGene_60700	--	0.284949	0.257721	0.405435	0.661865	0.660681	0.00441733	1.38551	up
gene21628	ITIH4	3.0437	2.44142	2.73304	9.15322	3.04846	0.0191566	1.38674	up
gene13717	OSER1	15.7492	18.5721	20.5055	31.559	55.6896	1.20619e-05	1.38988	up
NewGene_1184	--	0.239696	0.158843	0.367156	0.552443	0.597362	0.0284325	1.39144	up
gene5861	GABARAPL1	7.7647	10.0239	8.40148	14.0425	25.623	0.000160736	1.39332	up
gene6515	SLIT2	2.97304	3.24245	2.67842	7.40632	5.9872	5.59848e-09	1.39422	up
gene7870	C7H5orf63	1.25299	0.570696	1.23378	2.02656	2.56656	0.0181875	1.3973	up
gene15429	ABCC8	1.03117	1.14367	0.791443	1.46395	3.05402	0.00361714	1.39956	up
gene11936	PCYOX1	34.2691	36.875	54.2708	56.6344	133.538	0.00302941	1.39965	up
gene6845	ART3	48.0153	39.5302	51.6514	96.7725	114.575	1.75781e-11	1.4014	up
gene588	NCEH1	3.37238	2.43473	3.52899	4.76202	9.38972	0.000495947	1.402	up
NewGene_54569	--	0.212553	0.236773	0.382133	0.569454	0.743452	0.0136604	1.40364	up
gene648	SPTSSB	0.348893	0.268867	0.409547	1.02836	0.5382	0.0419764	1.40806	up
gene9703	SLC22A16	7.80662	6.62401	4.3719	16.0039	11.8965	9.05907e-05	1.40984	up
NewGene_44521	--	1.54824	1.57492	0.849388	2.2191	3.6091	0.0296024	1.41139	up
gene23409	SPSB3	9.2494	10.7503	8.94526	25.4842	18.3786	6.18081e-07	1.41702	up
gene9597	RNF146	19.9862	19.8003	19.632	33.7403	58.2966	2.30514e-06	1.42862	up
gene26722	ASB11	83.216	73.9365	96.1179	117.132	276.996	0.000768527	1.42925	up
gene27939	TSC22D3	55.2578	66.4926	67.9518	135.936	167.01	1.60748e-11	1.42932	up
gene25517	CSRP3	52.1992	100.077	84.0767	190.37	175.443	0.00010364	1.43261	up
gene3145	TRIM45	8.0734	8.63438	8.54262	15.983	23.2292	3.58363e-09	1.43452	up
NewGene_33928	--	0.247692	0.171892	0.35968	0.647148	0.556982	0.0136604	1.43834	up
gene4831	ACSS3	3.09277	3.89446	3.76872	5.49573	11.325	0.000380761	1.44047	up
gene2232	HDAC4	2.63877	4.39708	4.72736	8.89712	9.4756	2.80744e-05	1.44443	up
gene17045	SETD7	55.8024	78.7927	71.6982	140.493	182.901	4.75773e-08	1.45044	up
NewGene_26077	--	0.181505	0.160052	0.185352	0.277183	0.553317	0.0265044	1.45228	up
gene23095	NPC1	6.07578	6.32051	8.92683	7.82447	25.8713	0.013297	1.45626	up
gene22125	LOC102180549	4.54801	4.61908	4.67111	10.7825	11.0056	2.98318e-20	1.45825	up
gene10618	RORA	19.1106	26.0639	19.4982	45.5056	59.8524	5.70932e-08	1.46041	up
gene25147	CFAP70	1.20231	0.986362	0.839696	3.40936	1.3485	0.0104063	1.46246	up
gene2982	LOC102169641	13.3324	19.6567	21.4872	33.8896	52.5705	3.18425e-05	1.46476	up
gene4188	STRIP2	9.92016	12.8936	9.62483	21.9905	29.4994	1.1779e-07	1.46534	up
gene21960	LOC108633473	6.53832	7.49423	8.02372	7.17519	28.0009	0.0231062	1.46542	up
gene12015	HADHB	70.2311	63.7104	54.4909	125.464	173.614	3.28232e-09	1.46645	up
NewGene_11984	--	0.411652	0.303595	0.220502	1.12085	0.352629	0.0346622	1.46775	up
NewGene_26812	--	0.090692	0.2076	0.174708	0.339877	0.430668	0.0303434	1.47139	up
NewGene_60840	--	0.444403	0.622714	0.34022	0.667013	1.59331	0.015713	1.47169	up
gene940	CBS	5.4508	3.71327	4.23486	7.85918	13.4412	3.74462e-05	1.47398	up
gene17587	SLC7A6	0.916152	1.49243	1.56144	1.47758	4.48742	0.0235498	1.47425	up
gene15950	LIN9	0.980543	0.893643	1.279	2.4446	2.57164	1.2596e-06	1.4758	up
NewGene_57518	--	1.06651	1.16615	0.940686	2.81183	2.31579	8.85206e-17	1.4767	up
gene13537	FOXS1	6.97346	4.95178	3.7843	12.275	12.8117	1.59804e-05	1.47865	up
NewGene_5924	--	0.131128	0.149291	0.160173	0.380097	0.255964	0.0157678	1.48004	up
NewGene_23946	--	0.267421	0.357538	0.115025	0.350983	0.563383	0.0423435	1.4805	up
gene266	LOC102173607	0.220106	0.454931	0.523308	1.03966	0.885991	0.0444551	1.48826	up
NewGene_13037	--	0.451785	0.97643	1.53002	2.18638	2.57205	0.020298	1.48892	up
gene11730	LIMS1	8.32809	8.44031	9.21898	10.3324	32.8791	0.00745986	1.49183	up
gene17305	MAP1LC3B	28.7997	35.5428	28.0062	58.2722	91.377	6.15619e-07	1.49243	up
gene17583	NFATC3	28.9486	38.7304	26.7347	65.1534	88.0161	4.00943e-07	1.49569	up
NewGene_50949	--	0.342733	0.318723	0.256854	0.659316	0.83902	0.000158239	1.49895	up
gene1668	LOC102187632	7.56786	13.244	13.0167	27.2171	27.7437	1.13258e-05	1.50057	up
gene9471	ALAD	13.4898	12.3963	12.4278	29.8592	32.2692	5.18659e-22	1.50483	up
NewGene_64307	--	0.270709	0.55956	0.207304	0.920124	0.530772	0.0229233	1.50587	up
gene6053	ADIPOR2	18.1988	31.937	30.3245	59.024	72.8063	1.20224e-05	1.51053	up
gene16773	PEBP1	20.6077	16.837	20.7559	41.9878	53.2932	1.03236e-12	1.51532	up
gene698	KCNAB1	2.09243	1.31515	2.54466	4.69718	4.91963	3.62996e-05	1.51694	up
gene9723	FOXO3	16.0582	25.7097	19.5561	41.7728	59.7236	4.15018e-06	1.52184	up
NewGene_67686	--	0.113421	0.044307	0.076554	0.224547	0.161305	0.0167466	1.52727	up
gene12858	CYSLTR2	2.53834	0.677458	1.73972	3.21329	4.9444	0.0338837	1.52988	up
gene15354	TRIM66	0.262777	0.433816	0.242585	0.621878	0.952372	0.00172622	1.53365	up
NewGene_30457	--	0.010271	0.025116	0.011714	0.07578	0.040337	0.0340476	1.53608	up
NewGene_24020	--	0.174515	0.228371	0.152703	0.329961	0.649528	0.00010275	1.54135	up
gene22830	ARMC12	1.50306	3.353	1.06968	5.35074	5.99507	0.0113738	1.54882	up
NewGene_21279	--	0.215749	0.172524	0.1827	0.330573	0.634337	0.00927872	1.55104	up
gene9939	CITED2	16.0294	8.26657	12.5234	29.9176	31.6785	4.47841e-06	1.55221	up
gene798	TFDP2	27.413	30.4306	29.8556	64.4218	82.8918	3.26597e-15	1.55573	up
gene9704	DDO	10.0562	6.80019	6.95495	12.5416	28.0757	0.000606126	1.55609	up
NewGene_62899	--	0.094907	0.093579	0.099564	0.368303	0.114735	0.0453239	1.56137	up
gene24786	EIF4EBP1	75.3919	117.652	81.588	201.731	267.88	1.55157e-06	1.56881	up
NewGene_38148	--	0.696897	0.720224	0.929818	2.22259	1.51424	0.000539197	1.57601	up
NewGene_35426	--	0.144921	0.079026	0.165666	0.430437	0.448205	0.00121641	1.58293	up
NewGene_76128	--	0.927421	1.24748	1.2317	1.13766	4.84579	0.0281273	1.58396	up
gene6521	ADGRA3	9.39111	10.0382	11.071	18.5206	34.1192	1.23662e-06	1.58405	up
NewGene_4660	--	0.3274	0.309102	0.322508	0.829981	0.834486	0.000100536	1.58427	up
gene2759	PTGER3	1.5286	3.22302	0.990205	4.18149	5.643	0.0153972	1.58578	up
NewGene_34690	--	1.02995	0.402234	0.945065	1.51978	2.50075	0.0033573	1.58955	up
gene9453	HSDL2	10.0063	9.15407	8.52143	19.2681	28.6968	1.1186e-09	1.59278	up
gene4321	RAMP3	0.305045	0.272233	0.386112	0.699754	0.97241	2.2282e-05	1.59816	up
NewGene_76960	--	0.114736	0.185705	0.191504	0.311827	0.504572	0.0238597	1.59902	up
NewGene_20110	--	6.93848	5.67241	3.61706	14.3983	14.0026	5.30223e-05	1.60505	up
gene13012	ECHDC3	33.7979	26.2879	21.3278	48.48	95.676	4.84308e-05	1.61779	up
NewGene_314	--	0.900598	0.606592	0.968081	2.48723	1.87943	2.98813e-05	1.62467	up
gene9970	FBXO30	17.2363	16.7899	15.5177	23.1336	65.2975	0.000664395	1.62976	up
NewGene_30766	--	0.086472	0.11351	0.107966	0.205096	0.343027	0.000518383	1.63047	up
gene23927	RABGEF1	7.87445	7.03618	6.79277	9.04883	29.9812	0.00295911	1.63218	up
gene20004	ACOX1	9.70899	10.9162	9.90819	25.8257	28.8138	5.14706e-21	1.64079	up
NewGene_37493	--	0.080632	0.08569	0.199362	0.40708	0.24511	0.0448337	1.64203	up
gene21826	LRRC2	26.3662	44.1662	42.0129	81.2694	121.751	3.45635e-06	1.64768	up
gene24013	TMEM120A	6.03439	9.83753	8.28909	26.1944	17.7196	8.28095e-06	1.64884	up
gene15035	NUP98	20.5163	26.2593	21.6631	38.4762	85.5898	4.48946e-05	1.65133	up
gene25275	FAM13C	4.76967	3.61332	3.20392	9.02875	11.9894	3.28232e-09	1.66229	up
NewGene_53406	--	3.30792	4.54397	2.44792	17.4772	16.9408	8.45682e-08	1.67331	up
gene4700	PDK4	102.452	206.9	246.974	465.712	553.125	0.000116111	1.67358	up
gene22107	LOC106503494	10.9348	9.16473	11.4852	31.0501	27.0391	8.91835e-17	1.6871	up
gene21087	PPP4R4	1.58862	2.09971	1.21447	3.45337	5.81025	7.26363e-05	1.68895	up
NewGene_29408	--	0.342416	0.269103	0.707776	1.4722	0.961993	0.00105186	1.68915	up
NewGene_68665	--	0.422259	0.091644	0.317994	0.734987	0.828783	0.0356308	1.69785	up
NewGene_8556	--	0.295097	0.164236	0.327252	0.464259	1.17211	0.0308422	1.70205	up
gene27029	ACSL4	21.9728	17.0809	15.5629	28.0765	75.1055	0.000297472	1.71348	up
gene9722	ARMC2	0.744821	0.627327	0.714892	0.793162	3.09577	0.0151987	1.7181	up
gene13097	PHYH	65.143	77.6557	73.4028	86.6528	326.399	0.0030767	1.72472	up
NewGene_42414	--	0.097388	0.110673	0.163063	0.325857	0.382074	0.00336499	1.73007	up
NewGene_66582	--	0.273158	0.27784	0.327744	0.787734	1.14299	0.000862827	1.74706	up
gene12507	IRS2	3.73243	5.10035	3.48643	10.4474	13.4259	1.98427e-09	1.75036	up
NewGene_3395	--	0.279408	0.3038	1.10348	1.6517	1.4554	0.0125093	1.75354	up
NewGene_64286	--	0.486953	1.16784	0.346771	0.839332	1.21985	0.000284891	1.76147	up
NewGene_14147	--	0.261731	0.208341	0.188127	0.795718	0.485657	2.43515e-06	1.76847	up
NewGene_27603	--	0.1606	0.190331	0.406236	0.966842	0.482648	0.023855	1.76978	up
gene24549	FRAT1	0.487396	0.866356	0.695501	1.56583	2.47059	0.000273619	1.77127	up
NewGene_44803	--	0.262399	0.207373	0.145684	0.667334	0.555341	0.00302349	1.77767	up
gene3308	RORC	4.30869	6.15144	2.2623	6.83648	18.8486	0.00532473	1.78409	up
NewGene_24725	--	0.155549	0.137709	0.059179	0.280314	0.426436	0.0367127	1.78644	up
NewGene_66186	--	1.99045	1.18392	0.681878	2.6793	2.45219	2.68674e-05	1.79158	up
NewGene_56169	--	0.225629	0.20207	0.187074	0.691804	0.528979	9.33541e-06	1.79197	up
NewGene_70956	--	12.3284	8.23192	3.40479	10.3235	32.0956	0.0148776	1.79418	up
NewGene_24736	--	0.127879	0.069164	0.347103	0.64142	0.43091	0.0429402	1.79808	up
gene23242	MRO	0.157134	0.419852	0.264577	0.741994	1.2595	0.0490431	1.80288	up
NewGene_2733	--	1.56748	1.47938	1.19828	2.28237	5.48959	0.00179035	1.80961	up
gene3229	LOC102172226	0.650015	0.303837	0.897049	1.66715	2.08152	0.0173979	1.81321	up
gene12111	KLF11	2.99111	4.64543	6.01844	16.8554	10.7624	1.14106e-05	1.82487	up
gene4548	CCDC146	1.44822	1.06463	1.89353	4.4392	4.59472	1.58376e-08	1.8434	up
gene4503	NRCAM	0.100041	0.2326	0.126916	0.322954	0.644233	0.00465852	1.85506	up
gene1090	RSG1	0.999103	0.801931	1.02524	3.42633	2.41872	1.24448e-06	1.8556	up
gene6243	LOC102184901	1.70629	3.36511	4.38179	3.38461	16.4531	0.0316684	1.85758	up
gene17852	FBXO17	0.417037	1.43507	1.08024	2.07977	4.28569	0.0152717	1.86084	up
gene26015	SLC29A2	9.90061	11.0313	8.48166	24.8935	37.0169	1.70673e-11	1.87056	up
gene14272	CEBPD	12.7974	13.7991	11.7178	35.7286	44.7815	9.20608e-19	1.87092	up
gene6910	GPAT3	8.18813	9.33191	8.0101	20.5768	33.1952	4.5026e-11	1.87147	up
gene6532	LGI2	0.421574	0.303955	0.209243	0.76862	1.21068	0.00304537	1.87377	up
gene7430	LOC102181119	1.86378	2.52157	4.12143	6.65689	11.4778	4.42013e-05	1.88243	up
NewGene_73149	--	0.120701	0.206009	0.567706	0.879244	1.01426	0.0348111	1.88831	up
gene23548	TFAP4	0.362193	0.65363	0.875715	1.89482	2.13872	0.000374665	1.89331	up
gene3228	LOC102172676	0.388814	0.676927	0.470561	1.61193	1.7504	0.00157543	1.90894	up
gene12744	SLC46A3	11.6998	11.1178	12.9833	22.6849	54.7916	3.45638e-06	1.91099	up
NewGene_52120	--	0.087065	0.049648	0.047571	0.304851	0.136632	0.00108991	1.94107	up
gene11957	FOSL2	15.8578	27.3526	10.4633	32.0367	88.0667	0.00156236	1.94471	up
gene2742	GADD45A	0.820842	2.54699	1.78479	2.8336	8.84394	0.0126667	1.9618	up
gene9690	TRAF3IP2	1.76275	2.40987	2.08111	7.49274	17.3571	3.46357e-06	1.9625	up
gene7938	THOP1	12.9723	15.6775	12.6508	30.2572	63.3395	1.46183e-07	1.97398	up
NewGene_60849	--	0.142929	0.336789	0.199362	0.386098	1.17185	0.00293301	1.98125	up
gene6492	PIGY	4.25505	2.7664	2.727	9.55904	12.5436	4.508e-09	1.98339	up
gene15512	SCN2B	0.528858	1.29476	0.840248	2.50765	3.69981	6.78814e-05	2.00562	up
gene25271	MRLN	0.919378	1.02181	2.20499	5.24877	4.30943	0.00241488	2.01147	up
NewGene_1	--	767.647	3184.23	1175.66	2717.42	6124.63	0.000185628	2.01312	up
gene16348	GLUL	142.548	207.477	153.146	396.938	774.066	1.26403e-07	2.01436	up
NewGene_73139	--	0.082502	0.184501	0.241838	0.532755	0.655173	0.00250075	2.01543	up
gene1877	GPD2	33.3707	43.6076	31.6932	98.5946	154.837	2.692e-11	2.01657	up
NewGene_19662	--	0.229661	0.43386	0.22544	1.13048	0.694378	0.00372403	2.02095	up
gene1052	CAPN7	7.42864	10.9088	7.5996	33.4189	28.0764	1.74693e-12	2.04505	up
NewGene_23879	--	0.157172	0.098263	0.186492	0.5604	0.483764	4.92361e-06	2.04711	up
gene16878	UBC	41.7732	49.2556	38.1998	86.5089	222.3	3.18647e-06	2.04865	up
gene14261	C14H8orf22	1.23533	0.869957	2.54249	5.99768	4.99104	9.21489e-05	2.05807	up
gene405	MELTF	0.418861	0.405123	0.271861	0.679894	1.96112	0.000966361	2.05991	up
gene16237	LOC102173489	21.1629	23.9538	19.5131	78.9385	75.3108	2.67543e-27	2.06211	up
gene18102	HIF3A	0.935476	1.05533	0.740031	3.77955	2.56574	9.17701e-10	2.06967	up
NewGene_31810	--	0.030599	0.008943	0.047088	0.073695	0.129914	0.0433971	2.07025	up
NewGene_59193	--	0.184448	0.117495	0.040636	0.451098	0.398363	0.0293271	2.07959	up
gene2892	HFM1	0.11471	0.042297	0.056132	0.258344	0.257981	0.0113194	2.08914	up
gene15396	ARNTL	1.07069	1.42475	0.742733	2.16465	5.87085	0.000363245	2.09231	up
gene18435	LOC108638088	0.940512	0.779329	0.191649	3.36217	1.34821	0.0228764	2.10041	up
gene14787	LRP4	4.07777	5.53902	3.23603	8.95042	24.2412	1.38561e-05	2.109	up
gene18997	SLC43A2	11.9888	28.6373	37.9274	59.5112	135.914	0.000403934	2.11008	up
gene11673	PSME4	24.4447	25.9919	25.4084	61.7231	127.415	6.78961e-10	2.11474	up
gene3831	DPP6	0.660907	0.906033	0.918719	1.0395	5.31506	0.00361556	2.14252	up
NewGene_30242	--	0.060968	0.075099	0.110978	0.194419	0.32641	0.00276164	2.14319	up
gene4428	NT5C3A	9.84074	7.39349	7.78892	23.9972	38.0072	2.23969e-15	2.16311	up
gene27976	TMEM184A	0.281483	0.111691	0.200103	1.2032	0.617796	0.00012041	2.17904	up
gene15742	MYBPH	109.451	22.5892	58.2048	238.031	256.243	0.000458652	2.19356	up
NewGene_71503	--	0.043027	0.359925	0.141921	0.771392	1.01159	0.0266168	2.20134	up
gene4870	BTG1	38.0649	30.7733	27.5858	81.9621	177.051	1.03551e-08	2.22246	up
NewGene_71332	--	0.283125	0.333015	0.384962	1.40547	1.04285	2.66813e-06	2.22432	up
NewGene_72034	--	0.336802	0.2725	0.592047	1.25314	0.734148	1.19264e-05	2.25891	up
gene2839	DDAH1	2.75034	2.01954	0.8657	6.392	9.37569	2.71523e-05	2.28048	up
gene14271	SPIDR	2.11679	1.75008	1.44441	5.00688	9.90037	6.82102e-09	2.28385	up
gene9165	PDLIM2	0.488758	0.689646	0.298258	0.264294	5.47922	0.045583	2.30199	up
gene22018	GMPR	54.8147	68.4463	48.9611	216.738	274.298	5.00308e-20	2.30867	up
gene28312	LOC108635081	4.10217	3.22239	4.63804	28.0581	6.0116	0.000478274	2.33012	up
NewGene_15003	--	0.379646	0.263993	0.430704	1.39998	2.06974	1.70455e-05	2.33021	up
gene9047	HRCT1	0.086769	0.212907	0.532983	1.25125	1.18953	0.0262003	2.34277	up
NewGene_35089	--	0.829724	0.632821	0.65848	3.04445	3.07034	3.37564e-23	2.34981	up
NewGene_31808	--	0.125605	0.026404	0.06903	0.380867	0.277971	0.011342	2.36742	up
gene19639	STAT5B	26.4097	36.3726	23.0124	105.496	154.741	7.60425e-14	2.3693	up
NewGene_72531	--	0.753141	0.871456	0.360518	2.16611	3.73734	1.77628e-06	2.3746	up
NewGene_56090	--	0.80441	0.296193	0.345005	3.25145	1.02921	0.000627579	2.38564	up
gene26368	EDA2R	6.31432	8.13047	10.9461	34.161	42.0157	1.26955e-15	2.38828	up
gene27821	LOC108634769	3.12941	1.95573	3.92886	22.1215	4.58045	0.00112019	2.38874	up
NewGene_59191	--	0.231039	0.183441	0.605093	1.69842	1.62891	0.00165497	2.3913	up
gene23558	HMOX2	6.88087	11.3495	8.62102	21.0259	62.2917	3.46357e-06	2.41582	up
gene21771	PFKFB4	18.3368	28.2031	37.0692	70.9374	186.596	1.33444e-06	2.41955	up
NewGene_45213	--	0.040039	0.00538	0.027906	0.105578	0.12521	0.0348111	2.44833	up
gene9721	SESN1	50.3482	52.3564	29.1438	196.103	231.956	7.30374e-14	2.45582	up
gene16676	ACACB	9.74263	12.1947	11.3533	34.5732	71.2186	2.39788e-12	2.46303	up
NewGene_44495	--	0.145278	0.113551	0.0791	0.485331	0.603205	1.91928e-05	2.46646	up
NewGene_70088	--	0.613783	0.75068	0.902399	1.14755	3.56723	0.00452781	2.47353	up
NewGene_19044	--	5.9829	8.77908	10.551	64.5563	16.9251	3.75604e-05	2.51426	up
gene23445	ABCA3	0.566429	0.493423	0.545068	1.1304	4.17655	1.26006e-05	2.51607	up
NewGene_58690	--	0.68623	0.151308	0.307283	2.53883	1.5993	3.63338e-05	2.5282	up
gene27823	LOC108633279	0.601385	0.463948	0.03505	2.51203	1.19387	0.0374583	2.55156	up
NewGene_68658	--	0.048646	0.208826	0.027567	0.321227	0.697461	0.015003	2.56254	up
gene12095	GREB1	0.140602	0.276671	0.431505	1.3335	1.46363	3.31014e-07	2.56278	up
NewGene_3886	--	0.090422	0.351535	0.329746	0.780279	1.71602	0.00112019	2.56522	up
gene19741	KIF18B	0.313135	0.741059	0.431728	1.18768	4.04301	0.000213515	2.60234	up
NewGene_21206	--	11.3918	14.1372	17.7138	122.542	26.6116	5.93446e-05	2.60558	up
NewGene_11362	--	0.327286	0.36146	1.25743	3.97754	2.86727	7.28752e-05	2.63426	up
NewGene_58692	--	3.16683	1.70799	0.306541	8.53952	7.87424	0.0111133	2.69038	up
NewGene_18483	--	18.4251	15.9431	25.7995	209.453	40.6278	1.95288e-05	2.71235	up
NewGene_9058	--	0.478735	0.318524	0.544535	1.76794	2.44118	1.35879e-09	2.71599	up
NewGene_47529	--	0.975128	0.406313	0.758227	4.59871	3.86455	1.48808e-11	2.73683	up
gene1063	GALNT15	0.974564	1.57328	1.23863	7.2696	7.46774	4.35996e-21	2.7586	up
gene11639	MCFD2	20.3131	20.7605	21.7792	44.7239	205.344	2.28083e-06	2.7811	up
gene22831	FKBP5	5.55232	18.5089	17.4564	59.5803	107.437	9.10666e-07	2.80012	up
NewGene_33513	--	0.015152	0.276934	0.070116	0.972239	0.501195	0.0235695	2.80648	up
gene22810	CDKN1A	8.78667	14.3057	13.9477	17.4597	138.43	0.0310182	2.85877	up
NewGene_29505	--	0.246091	0.292127	0.287856	1.56036	3.54244	9.75489e-16	2.93639	up
gene6632	GABRG1	0.141531	0.029501	0.023278	0.406449	0.554408	0.00323202	3.07785	up
gene11081	SLC7A8	1.99471	2.28678	2.60972	5.39134	29.3421	0.00230472	3.12186	up
NewGene_18205	--	0.143794	0.261484	0.152162	0.673267	2.75104	1.6159e-05	3.16796	up
NewGene_76159	--	0.212135	0.223262	0.421753	0.931149	1.66197	1.68449e-15	3.17709	up
gene18815	LOC102179130	2.28086	4.47896	1.81759	6.34545	41.1669	0.0148389	3.19351	up
gene16948	GRIA2	0.095588	0.084542	0.062888	0.183176	1.15739	0.000304274	3.23674	up
NewGene_28742	--	0.101703	0.346898	0.094454	1.03688	2.10491	4.84308e-05	3.28927	up
NewGene_2735	--	0	0.027579	0.07467	0.199136	0.406959	0.047444	3.35952	up
NewGene_41890	--	0.768044	0.884675	0.891687	6.22668	7.60131	1.16624e-18	3.40751	up
gene10048	LOC102190323	0.13554	0.054679	0.152631	1.12157	1.04753	1.91539e-07	3.44797	up
NewGene_33886	--	0.158655	0.306332	0.300879	0.527788	4.33368	0.000170579	3.46723	up
gene9813	PM20D2	2.88423	6.16272	5.44527	34.1325	58.7255	1.31088e-16	3.47163	up
NewGene_44780	--	0.811515	0.947269	0.40725	5.46352	7.12128	2.23079e-35	3.51511	up
NewGene_56024	--	0.006433	0.173174	0.096398	1.4787	0.795423	0.00315543	3.5429	up
gene15376	AMPD3	0.747907	3.56182	4.12554	18.1036	40.0332	0.00146514	3.5602	up
NewGene_71982	--	0.06271	0.197558	0.073987	0.784656	1.53688	7.65143e-07	3.63184	up
gene19919	NPTX1	0.677661	0.737829	0.721534	1.48115	14.9212	0.00473574	3.72578	up
gene15553	LOC102180514	0.123075	0.07335	0.065289	0.644618	1.58424	9.16488e-07	3.80484	up
gene19640	LOC102185866	12.0022	12.6092	10.6629	81.4093	237.266	2.84872e-20	3.99435	up
NewGene_58546	--	0.081805	0.078498	0.108339	0.16615	3.69976	0.0335206	4.05745	up
NewGene_34425	--	0.122583	0.174323	0.09737	1.57921	2.04154	2.54531e-30	4.06755	up
NewGene_49689	--	0.017234	0.053798	0.023155	0.462636	0.538885	1.11462e-10	4.16352	up
NewGene_53407	--	0.010219	0.050613	0.040997	0.337993	0.797577	9.25395e-07	4.20641	up
NewGene_5091	--	0.177486	0.330302	0.066472	2.46	4.07245	9.22889e-09	4.29466	up
gene25354	FMN2	0.126294	0.282493	0.164275	0.695605	6.22002	0.00103623	4.36306	up
gene16478	NR5A2	0.569685	0.866257	0.487311	1.10206	24.806	0.00769523	4.51143	up
NewGene_26228	--	0.075135	0.089625	0.049789	0.259779	4.17279	0.000687007	5.12629	up
NewGene_48850	--	0.030296	0.017769	0.020958	0.556065	1.72735	4.81212e-11	5.15617	up
NewGene_12657	--	0.026007	0	0.045351	1.03508	0.469246	4.43134e-06	5.17568	up
gene6510	NCAPG	0.351984	0.297682	0.455789	0.34263	24.1333	0.0103751	5.24161	up
NewGene_48851	--	0.012208	0.00951	0	0.394444	0.517424	2.84464e-14	6.14745	up
NewGene_57613	--	0	0	0.025668	0.337838	0.687687	1.94573e-05	6.15358	up
NewGene_19125	--	0.004002	0.001761	0	0.235211	0.134522	7.39096e-11	6.24184	up
NewGene_27117	--	0.062305	0.160341	0.118445	3.12467	13.3875	2.69037e-12	6.30199	up
NewGene_50068	--	0.009723	0.0145	0	2.11768	0.444255	1.03662e-10	6.89386	up
NewGene_57611	--	0	0	0.009922	0.451358	0.856523	1.32053e-08	7.28845	up
NewGene_27116	--	0	0.017982	0	0.844374	3.00425	0.0462353	8.48672	up
gene18816	LOC102179590	0	0.017902	0.039225	4.94295	17.7079	1.43307e-09	8.50801	up
NewGene_20233	--	0	0	0	0.534415	0.273051	2.46434e-09	9.4977	up

## Sheet: Table S8
Table S8 DEGs of F-12 vs N-12
#ID	gene name	F-12-1_FPKM	F-12-2_FPKM	F-12-3_FPKM	N-12-1_FPKM	N-12-2_FPKM	N-12-3_FPKM	FDR	log2FC	regulated
NewGene_52997	--	0.862743	0.748441	1.23391	0	0	0	1.08939e-10	-9.32791	down
NewGene_8210	--	0.337628	3.45753	2.60318	0	0	0.018773	9.11761e-05	-8.56783	down
gene24389	VWA2	0.363222	0.866805	1.43099	0	0.005111	0.028082	2.3048e-12	-6.19002	down
NewGene_52766	--	0.429718	0.725902	0.216689	0.006167	0	0.013242	1.51851e-14	-6.04861	down
NewGene_22344	--	0.084348	0.63329	0.242026	0.007606	0	0.002101	9.71848e-10	-5.77536	down
gene380	MUC4	0.503489	0.643407	0.854761	0	0	0.032103	0.0169307	-5.76919	down
gene24051	SERPINE1	5.27976	53.6761	13.1772	0.119082	0.720976	0.448478	6.62991e-07	-5.74705	down
NewGene_54821	--	0.520423	0.790985	0.307398	0	0.01429	0.015751	1.72613e-10	-5.53544	down
NewGene_77669	--	0.57028	0.23954	0.267343	0.022731	0	0	0.020237	-5.44759	down
gene21157	RTL1	0.329563	0.517075	0.251609	0.027424	0	0	1.35022e-05	-5.16824	down
gene13295	PRND	0.551406	1.84908	0.964828	0	0.0475	0.041665	1.82032e-09	-5.13146	down
NewGene_77667	--	0.603538	0.279896	0.235504	0.025443	0	0	3.24847e-05	-5.12292	down
NewGene_4013	--	3.2453	1.23808	4.94282	0.048214	0.149935	0.077983	4.56514e-22	-5.09459	down
NewGene_57586	--	0.273169	1.10012	0.947101	0.013288	0.005378	0.035283	1.12346e-11	-5.03441	down
NewGene_52765	--	0.19714	0.580774	0.117139	0	0.012656	0.013104	3.17671e-07	-5.01161	down
NewGene_63486	--	0.169375	0.440728	2.57223	0.003506	0.061178	0.07352	2.30664e-09	-4.8745	down
gene12672	ATP12A	0.698282	2.49757	1.31557	0	0.035012	0.11106	0.00699573	-4.84914	down
NewGene_54822	--	0.279168	0.826263	0.183474	0.011597	0.012931	0.016992	2.36606e-11	-4.82925	down
gene17324	SNAI3	17.8329	5.2205	6.28169	0.209739	0.556432	0.305382	2.99417e-21	-4.75587	down
gene24505	SCD	57.0528	257.527	153.433	3.90691	11.5807	2.53738	2.02988e-07	-4.69355	down
gene25478	THRSP	4.45226	16.9001	6.37944	0.066454	0.037341	1.05336	0.00762632	-4.44613	down
gene6450	LOC102177153	2.57414	0.924438	1.54496	0.153589	0	0.056176	9.2732e-06	-4.41287	down
NewGene_38126	--	0.134765	0.309586	0.307467	0.002219	0.017282	0.016497	8.30444e-11	-4.33714	down
gene13709	SGK2	0.552317	1.44107	0.58589	0	0.056138	0.067817	8.76854e-06	-4.31771	down
NewGene_12095	--	0.106526	0.171111	0.083085	0	0.007884	0.010044	6.40449e-06	-4.28201	down
gene6370	ELOVL6	10.0979	32.8736	21.5393	0.906248	1.18656	1.35933	2.32049e-25	-4.2218	down
gene19867	FASN	27.9563	132.408	69.0506	2.57855	6.4411	3.22946	8.87183e-09	-4.19818	down
NewGene_4012	--	8.68472	7.86002	15.5146	0.677888	0.539082	0.699466	4.81896e-46	-4.08595	down
gene2410	FOXO6	0.854781	1.70536	1.60075	0.05721	0.094769	0.088882	3.5195e-17	-4.03828	down
gene9116	NR4A3	4.69675	11.9206	5.71016	0.35382	0.560899	0.452892	1.6647e-28	-3.98077	down
gene3699	ADAMTS4	2.92444	4.07552	2.17121	0.030991	0.30126	0.231805	9.60828e-11	-3.97293	down
gene13675	LBP	0.895761	0.586391	0.691667	0	0.054022	0.076432	2.71258e-05	-3.967	down
NewGene_38124	--	0.278436	1.34819	1.25121	0.013296	0.035506	0.113349	4.8183e-07	-3.92326	down
gene7213	LOC108633191	0.364891	1.20693	0.264495	0.043306	0.022724	0.046649	2.14562e-09	-3.91971	down
NewGene_72483	--	1.52149	2.71768	3.2322	0.233833	0.13819	0.22801	1.75834e-16	-3.82764	down
gene26951	APLN	1.2947	13.2535	8.90382	0.544525	0.797343	0.409504	0.000205347	-3.69758	down
NewGene_8213	--	7.41805	3.93181	3.09786	0.179776	0.581553	0.4161	4.49204e-15	-3.68155	down
NewGene_57193	--	0.691824	3.33844	4.83856	0.182973	0.420822	0.113861	1.16716e-06	-3.62034	down
NewGene_59016	--	0.61397	0.626755	0.278051	0.03257	0.022852	0.068811	1.06519e-07	-3.48997	down
gene147	RCAN1	58.0298	105.668	65.1705	5.04717	5.99584	8.87001	4.56961e-29	-3.43825	down
gene16416	ATF3	18.7534	65.44	18.5514	1.71931	1.3271	5.87891	0.00113326	-3.40376	down
gene5643	C1QTNF6	7.08496	12.6264	7.36364	0.169405	0.991865	1.37906	0.000335364	-3.35097	down
gene24620	PPP1R3C	160.511	182.105	180.313	7.98287	25.7005	18.389	1.28583e-20	-3.30658	down
gene21858	ATP2B2	1.83039	0.658798	1.61869	0.091456	0.093049	0.217552	7.78305e-10	-3.29635	down
gene8672	LOC102174841	7.70375	7.77076	2.60245	0.068201	0.095397	1.53579	0.0477995	-3.27727	down
NewGene_8247	--	3.44685	5.29874	4.82322	0.463888	0.079674	0.726624	0.00176045	-3.27293	down
gene7197	CKMT2	152.739	257.46	223.802	16.3638	32.3064	17.2016	2.01942e-28	-3.24662	down
gene21812	MYL3	19.4115	1.38597	5.42404	0.948243	0.226563	1.42662	0.0236931	-3.24441	down
gene14548	LOC102176061	1.24066	0.890531	0.716474	0.015248	0	0.261246	0.0215352	-3.22796	down
gene26808	IGSF1	0.500382	0.759898	0.741731	0.034703	0.073793	0.101453	3.50667e-09	-3.1879	down
gene19734	ADAM11	1.05266	2.90007	1.53272	0.167816	0.183318	0.238943	9.65054e-13	-3.1495	down
gene13252	LOC102176340	39.1718	42.8049	28.1939	3.30098	3.99966	4.69374	7.39458e-40	-3.14627	down
gene10088	LOC108636785	8.60045	2.13804	2.82491	0.222699	0.516607	0.724345	2.99718e-05	-3.14295	down
gene8158	LDLR	2.16026	15.7244	9.26035	0.345083	1.9307	0.784066	0.00521309	-3.13519	down
gene698	KCNAB1	2.32206	14.4131	17.3954	1.19741	0.839123	1.73415	0.000854292	-3.11746	down
gene18970	TUSC5	4.96263	5.42594	4.77763	0.143451	0.668248	0.884681	1.51293e-08	-3.10948	down
gene20638	LOC108638532	2.07568	0.178583	4.11211	0.247791	0.402458	0.043243	0.0452065	-3.07826	down
gene25903	CARNS1	11.4489	14.8962	17.2612	0.988755	2.98003	1.26254	3.36422e-15	-3.05488	down
gene20829	CHRNA3	0.57239	1.26472	0.488752	0.01959	0.111071	0.136935	0.000190367	-3.04352	down
gene382	TFRC	27.3913	81.8738	78.2932	7.04364	7.42452	7.84981	2.9208e-15	-3.02856	down
gene3519	IQGAP3	0.25373	0.784239	0.264208	0	0.07586	0.076247	0.00931883	-3.02727	down
gene8505	RAB3A	1.51722	2.50346	3.10416	0.255355	0.45372	0.173189	9.84686e-09	-2.99526	down
gene270	CCDC80	104.872	108.417	101.791	7.18032	17.65	14.0149	8.38651e-24	-2.9914	down
gene16466	CRB1	2.22093	0.886615	2.1236	0.174373	0.384687	0.107192	5.4049e-08	-2.97925	down
NewGene_16334	--	1.66974	0.897885	0.442127	0.077875	0.10286	0.174256	1.57741e-06	-2.9792	down
gene1018	LOC102178311	0.783468	2.51444	3.97406	0.117767	0.042079	0.697743	0.00509162	-2.95813	down
NewGene_61298	--	0.170214	0.064812	0.31878	0.005917	0.026193	0.039321	0.000449616	-2.92663	down
gene25884	LOC108633235	0.68822	1.65316	0.681139	0.066062	0.247574	0.073717	5.51646e-05	-2.92377	down
gene6448	LOC102173738	1.43241	0.641267	1.66361	0.146228	0.29136	0.053348	9.09022e-05	-2.91844	down
NewGene_32688	--	0.110017	0.100089	0.098002	0.009478	0.021025	0.008423	1.93909e-06	-2.90688	down
gene13356	CPXM1	15.2646	20.4485	20.3966	2.14414	2.49038	2.63596	2.39351e-41	-2.90576	down
NewGene_53110	--	0.280356	0.1829	0.060448	0.041418	0.0119	0.004318	0.00138917	-2.90563	down
gene12002	DPYSL5	0.452512	0.430265	0.210745	0	0.03793	0.101099	0.0161746	-2.90385	down
gene17483	MMP15	12.0311	16.8919	13.1893	0.936064	2.48575	2.09552	6.44334e-17	-2.89702	down
gene23697	ACSM1	3.93801	3.169	1.75131	0.019518	0.713233	0.421929	0.00108566	-2.89284	down
gene10915	PNP	0.784342	4.25435	2.30861	0.356291	0.267996	0.324713	3.44438e-05	-2.87692	down
gene4523	CDHR3	0.689622	1.21881	0.949787	0.1182	0.12593	0.140575	2.75333e-11	-2.83485	down
gene4999	NR4A1	129.435	134.541	84.1243	12.594	12.3091	21.7945	1.28672e-20	-2.82377	down
gene20757	KIAA1024	0.168852	0.462684	0.248972	0.049837	0.061832	0.008271	0.000297839	-2.82134	down
gene7400	PCDH12	4.24136	12.7869	10.0316	1.005	1.6257	1.18206	2.03313e-12	-2.79187	down
gene20111	SLC16A6	0.476932	1.71453	3.34853	0.068804	0.180696	0.524109	0.00320283	-2.77451	down
gene20878	LOC102170823	4.70699	5.3515	3.06006	0.543966	0.940244	0.396891	6.50894e-14	-2.76938	down
gene13473	PCK1	1.95697	1.25407	0.413011	0.132522	0.293703	0.087221	0.000141959	-2.76081	down
gene4195	KCP	1.1915	1.7665	1.50487	0.163171	0.311447	0.171239	3.20114e-15	-2.75251	down
gene16038	TNFSF18	0.424852	0.814896	0.446827	0.047859	0.130594	0.065739	8.90692e-06	-2.74568	down
NewGene_59262	--	0.452352	0.984519	0.844076	0.005724	0.048709	0.158255	0.00138175	-2.74375	down
gene19736	HIGD1B	5.39023	5.76387	5.01945	0.730363	0.824716	0.761719	2.12302e-14	-2.74143	down
NewGene_46737	--	0.286033	0.177074	0.275419	0.060733	0.047183	0	0.0166978	-2.7395	down
gene1354	MARCKSL1	11.601	17.7714	15.14	2.02688	2.42423	2.08264	9.28727e-32	-2.72442	down
NewGene_64042	--	0.709263	0.798234	0.440535	0.129619	0.042917	0.105818	8.8062e-05	-2.7125	down
gene1873	NR4A2	11.6426	15.5907	3.50189	0.946845	1.28939	1.9008	4.70323e-08	-2.70575	down
gene26151	LOC106503960	1.33152	1.28897	2.14147	0.221225	0.189971	0.287607	2.86832e-05	-2.70539	down
gene25882	LOC102175469	1.17033	1.416	0.86813	0.203056	0.248564	0.061748	7.92531e-06	-2.70538	down
gene756	TM4SF18	2.20033	7.6099	3.15058	0.467435	0.883881	0.574453	1.11822e-06	-2.69542	down
gene23470	PKMYT1	0.533366	0.985459	1.38767	0.130899	0.227545	0.082664	4.97855e-05	-2.67524	down
gene10008	LOC102182304	2.21755	3.24837	1.03928	0.249398	0	0.677922	0.0385752	-2.64938	down
gene15747	BTG2	38.6346	96.5271	46.5517	5.04807	8.29053	14.3314	5.28351e-09	-2.64187	down
gene7973	NMRK2	30.8032	82.9724	77.7046	9.35971	14.2491	7.33662	5.39216e-11	-2.60653	down
NewGene_32229	--	0.686645	0.739605	0.953947	0.269198	0.084605	0.037439	0.00101551	-2.5721	down
gene13605	TP53INP2	11.6526	32.4633	27.8457	3.49252	3.52297	4.77147	2.56723e-11	-2.55591	down
NewGene_67952	--	0.244186	0.732192	1.6011	0.096323	0.392707	0.238601	0.000282036	-2.54204	down
gene17354	DBNDD1	0.998927	1.47068	1.42304	0.133279	0.037557	0.449967	0.00445963	-2.53828	down
gene12520	LOC102181510	2.84571	6.45467	3.51656	0.625301	0.665551	0.835493	8.41165e-11	-2.53824	down
gene25106	PPIF	7.84914	13.2167	11.7715	2.35791	1.55221	1.56495	4.39622e-15	-2.53342	down
NewGene_46735	--	0.452354	0.667605	0.730048	0.064259	0.234281	0.02409	0.00213568	-2.5321	down
NewGene_18751	--	0.676167	2.54983	1.97298	0.195713	0.380167	0.303633	4.09193e-06	-2.52188	down
gene3855	GBX1	0.454116	0.405796	0.453742	0.048559	0.100617	0.070175	2.06556e-06	-2.51462	down
gene8982	CARNMT1	32.0442	59.0263	58.3621	7.26313	6.35412	12.8847	1.87892e-11	-2.48949	down
gene9177	LOXL2	6.24848	16.3069	7.3522	0.874644	2.14696	2.16291	7.35422e-08	-2.47303	down
gene15790	MFSD4A	4.43845	8.4708	4.35262	1.03126	1.05693	0.919306	5.80814e-16	-2.46559	down
NewGene_50664	--	1.33976	1.90122	1.08665	0.167133	0.241924	0.277405	2.52918e-13	-2.46259	down
gene20513	ADAMTS16	3.25856	6.28349	2.82654	0.235035	1.11188	0.844125	6.92289e-06	-2.45569	down
gene16530	LOC108637838	4.46753	6.19566	3.24542	0.555231	0.73229	1.13087	4.96947e-08	-2.45241	down
gene2946	PLPPR5	0.796384	0.575882	0.854233	0.031799	0.167141	0.193465	0.00227253	-2.43941	down
NewGene_708	--	1.47948	1.40144	0.532463	0.156257	0.232398	0.32674	1.17315e-10	-2.43395	down
gene814	CLSTN2	0.899341	0.951373	0.839507	0.118396	0.201097	0.165792	2.06509e-21	-2.43246	down
gene5631	PVALB	3.9137	9.10747	7.68735	1.43179	0.812117	1.57812	2.41041e-06	-2.43065	down
gene19497	PLXDC1	20.9043	20.5856	18.3519	1.95059	4.50127	4.37265	5.8982e-14	-2.42924	down
gene25047	ZNF488	0.929668	2.36692	0.764121	0.059072	0.338063	0.327809	0.00194361	-2.42187	down
gene21394	CSRNP1	16.8221	12.0179	2.63628	2.08353	2.17383	1.42332	1.59693e-05	-2.41766	down
gene4865	KERA	17.7278	21.4218	6.7962	1.55766	4.23366	2.59603	1.82789e-07	-2.4162	down
NewGene_46733	--	2.89468	2.38751	2.9307	0.777902	1.19016	0.082496	0.0165387	-2.41373	down
gene14799	MDK	1.18868	5.99454	6.77135	0.525663	1.47251	0.580951	0.0013152	-2.41203	down
gene2524	PIK3R3	1.81942	5.80768	3.21685	0.698533	0.74968	0.526217	7.04731e-09	-2.40952	down
gene12489	ENTPD2	1.38251	1.01174	1.22743	0.199669	0.304364	0.160157	9.46034e-10	-2.40715	down
NewGene_31543	--	0.345341	0.244565	0.274643	0.025247	0.057802	0.074528	3.60955e-05	-2.40357	down
NewGene_67953	--	0.084816	0.267489	0.328032	0.029723	0.099132	0.015469	0.00174731	-2.39775	down
gene14967	CHRDL2	3.07095	3.89555	5.86911	0.52286	0.380694	1.39662	4.50234e-05	-2.39746	down
gene6403	NPNT	2.76626	5.26477	6.42286	0.92752	0.839409	0.876469	9.08327e-12	-2.39509	down
gene2419	RIMKLA	1.3083	1.00637	3.17792	0.464788	0.254152	0.310668	0.000391296	-2.37774	down
gene6846	CXCL9	2.85904	2.32469	1.22755	0.516048	0.181071	0.460625	1.85271e-05	-2.37484	down
gene13218	CD93	27.3946	60.9303	43.7452	7.26456	10.4725	7.14788	4.49204e-15	-2.37194	down
gene8115	OLFM2	0.803184	1.52571	0.898979	0.049813	0.425002	0.140626	0.00377456	-2.3693	down
gene21692	CACNA2D2	0.806268	2.53469	1.93118	0.38957	0.347218	0.246154	3.54944e-07	-2.36586	down
gene14935	DGAT2	13.3121	53.0849	30.2693	6.67312	6.15653	6.55964	8.46938e-08	-2.36372	down
NewGene_36576	--	0.348985	1.59916	0.407904	0.101984	0.029933	0.271398	0.0134306	-2.36232	down
NewGene_75384	--	0.155328	0.389949	0.187146	0.049861	0.023913	0.050461	0.000113601	-2.35121	down
NewGene_716	--	0.81489	1.14613	0.462356	0.194124	0.142346	0.103666	2.9144e-06	-2.34275	down
gene15486	SLC37A4	20.6514	23.2294	27.9173	3.50273	5.73463	5.3235	1.38628e-19	-2.34211	down
gene1369	FNDC5	15.4921	13.7415	19.7704	1.41268	2.83823	4.9876	4.19825e-07	-2.34162	down
gene24425	SORCS3	0.363202	0.529585	0.163876	0.016417	0.101489	0.086521	0.00448909	-2.32162	down
NewGene_4440	--	0.44009	0.335169	0.314093	0.009537	0.057297	0.137974	0.0127185	-2.31336	down
gene5180	ABCD2	0.875924	0.881598	0.497877	0.040373	0.088055	0.299995	0.00269203	-2.30294	down
gene18906	NOS2	0.635409	1.65119	0.955442	0.081198	0.401092	0.168021	0.000487854	-2.29906	down
gene18015	PLAUR	0.593233	1.87874	2.32974	0.256686	0.435093	0.260844	0.000313714	-2.29611	down
NewGene_57143	--	0.530868	1.00034	0.417061	0.074488	0.191024	0.111771	0.000540957	-2.29141	down
NewGene_4833	--	1.43213	0.987019	0.432708	0.370491	0.126767	0.097454	0.00188282	-2.28411	down
gene12506	COL4A1	137.57	260.951	182.183	26.0592	34.4827	53.9509	5.05673e-11	-2.2807	down
gene13705	PTPRT	0.421498	1.07692	0.655399	0.169157	0.193912	0.067678	5.7779e-06	-2.2717	down
gene14022	CTHRC1	1.86463	1.86406	1.67394	0.29172	0.238946	0.545654	1.58325e-05	-2.24966	down
gene25284	RET	7.32569	13.508	10.3604	1.50934	3.13889	1.82025	4.13241e-12	-2.24444	down
gene20814	ADAMTS7	1.19333	3.23805	1.55656	0.355254	0.455672	0.412559	7.49236e-08	-2.23345	down
gene21871	PLXND1	7.47675	17.6556	12.8971	1.78485	4.05419	2.13048	5.57052e-09	-2.23202	down
gene12465	NRARP	3.79687	5.72984	6.01917	0.728266	1.10525	1.37741	2.58814e-06	-2.22976	down
gene18250	NAPSA	0.882916	0.79594	0.808465	0.095997	0.271667	0.150163	0.000273828	-2.227	down
gene25068	GRID1	0.744601	1.24557	0.619318	0.216727	0.141855	0.170141	4.21585e-06	-2.22194	down
gene10916	LOC102176691	1.09069	5.49813	2.44816	0.817471	0.546207	0.474823	0.000774041	-2.22036	down
gene4415	ADCYAP1R1	0.900806	1.05498	1.12726	0.172829	0.237304	0.232954	7.68238e-14	-2.21124	down
gene5921	LOC102175560	20.7675	22.0365	11.2136	2.7081	4.28147	4.20433	3.71291e-13	-2.20908	down
gene13701	EMILIN3	7.98565	8.16401	5.53713	0.821246	1.79583	1.9261	1.07937e-09	-2.20629	down
gene20697	PRC1	0.642618	2.15718	0.596145	0.107018	0.360426	0.228585	0.00240634	-2.19534	down
gene3162	PHGDH	2.58029	2.22715	1.76083	0.284901	0.382167	0.707547	9.53472e-06	-2.18936	down
gene19865	SLC16A3	41.8011	49.2093	43.3593	14.6959	9.89564	4.19418	7.49236e-08	-2.18848	down
NewGene_12096	--	0.136843	0.142046	0.080339	0.020132	0.026533	0.02911	0.000127705	-2.17299	down
NewGene_9109	--	3.6581	8.44271	16.1511	0.65717	2.05732	3.39978	0.0367866	-2.17191	down
gene11229	CILP	138.225	115.279	115.551	16.6426	35.5957	27.7315	2.79699e-15	-2.17078	down
gene26899	GRIA3	2.64475	1.16782	0.876788	0.194145	0.270609	0.532078	0.000335364	-2.16659	down
gene11325	NREP	113.132	221.609	173.074	19.0763	31.8399	58.1307	6.95808e-07	-2.1555	down
gene2032	PDE11A	0.346219	0.376403	0.448233	0.02101	0.078413	0.153645	0.00874009	-2.14993	down
NewGene_60921	--	0.933719	0.895608	0.701459	0.110492	0.198612	0.232709	3.55919e-06	-2.14822	down
gene23080	AQP4	13.9865	6.15325	5.29992	1.05645	2.37975	2.22305	1.29465e-06	-2.14705	down
gene17548	SLC9A5	1.05408	2.66504	1.60615	0.408022	0.408655	0.353756	2.7383e-07	-2.14319	down
gene861	KY	20.493	29.6275	43.3967	6.72795	10.3298	4.1363	2.00006e-08	-2.13742	down
NewGene_15512	--	0.304383	0.105928	0.071958	0.025282	0.018178	0.048057	0.00514744	-2.1315	down
gene9075	FRMPD1	1.44258	2.13167	1.90725	0.283197	0.61729	0.332392	5.10821e-09	-2.12471	down
gene13786	CD40	1.12208	3.84259	2.86166	0.301486	0.756926	0.668718	0.000803152	-2.12232	down
gene25825	FADS1	4.68438	12.3972	7.88487	1.32509	2.28618	1.9325	2.68644e-08	-2.12197	down
gene7296	SPARC	457.822	573.916	406.932	38.7034	104.889	168.335	6.92289e-06	-2.12175	down
gene8496	KCNN1	2.55571	1.32262	1.61775	0.311672	0.2172	0.675383	0.000416187	-2.12109	down
gene23173	TUBB6	14.274	29.1551	19.8366	3.29285	7.5326	3.51056	2.82526e-08	-2.12008	down
gene23205	ST8SIA5	3.97667	5.42126	3.80199	0.700451	1.40888	0.87104	6.31211e-13	-2.11784	down
gene11160	GRAMD2	0.284092	0.639561	0.842761	0.111794	0.134556	0.181398	0.00147612	-2.11486	down
gene13271	LOC102187782	12.3836	17.3576	9.68863	3.75943	3.20594	2.87924	2.20695e-12	-2.11168	down
NewGene_71656	--	0.653653	0.856927	1.38196	0.18386	0.331103	0.15056	0.000167853	-2.10361	down
NewGene_12229	--	1.62858	1.66618	2.33096	0.110092	0.744329	0.496067	0.000685659	-2.10316	down
gene4443	ANLN	0.769861	1.89211	0.754804	0.099086	0.446464	0.227009	0.00108079	-2.0939	down
NewGene_12053	--	0.397042	0.529671	0.326066	0.037283	0.085632	0.162631	0.000480575	-2.09067	down
gene17527	RRAD	134.259	171.465	123.421	32.7733	20.0005	43.7885	5.54085e-10	-2.07946	down
gene22011	CD83	1.36759	2.54302	2.86126	0.189057	0.658049	0.705391	0.00059439	-2.07813	down
gene10385	RAB15	4.19392	2.86784	2.00109	0.62428	0.861116	0.637685	4.29006e-09	-2.07614	down
gene18482	SSC5D	1.58344	2.24924	2.07975	0.25251	0.69601	0.432739	1.72814e-07	-2.07418	down
NewGene_68946	--	0.496423	3.65813	2.75355	0.418876	0.292083	0.601579	0.0463253	-2.07353	down
gene943	SIK1	16.0549	19.5932	7.09865	3.07868	3.15151	3.48453	4.5098e-09	-2.07321	down
gene15513	SCN4B	25.082	25.9732	31.7603	6.35286	4.75054	7.92753	2.30845e-13	-2.06822	down
gene26881	LOC102188481	1.86623	2.5614	1.63757	0.383154	0.711997	0.318023	2.23192e-05	-2.06772	down
gene2593	RAB3B	0.475466	0.506766	0.630016	0.12804	0.115399	0.127708	7.3863e-07	-2.06757	down
gene3244	CA14	28.3308	23.3233	36.4411	9.07065	9.31375	3.66396	6.93775e-08	-2.06528	down
gene7502	KIF20A	0.703069	1.89999	0.59053	0.030934	0.540505	0.180305	0.0320579	-2.06493	down
gene10051	CNKSR3	3.83388	6.69869	4.95019	1.30934	1.23683	1.0378	2.03598e-13	-2.06457	down
gene19863	CD7	3.46829	5.02451	5.56036	0.938314	1.52345	0.849193	2.60047e-09	-2.063	down
gene25179	UNC5B	2.66086	5.38196	3.8032	0.931376	0.95459	0.814875	2.56723e-11	-2.06273	down
gene9136	LZTS1	3.7	6.99865	5.17205	0.963471	1.64117	1.11529	2.33489e-11	-2.05912	down
gene18458	MYADM	44.8597	85.6462	69.7615	10.4716	23.2858	13.5498	1.13412e-09	-2.059	down
gene17552	TPPP3	44.0244	77.4356	65.6782	9.4297	16.1852	18.1465	4.21887e-10	-2.05169	down
gene24180	FSCN1	13.5522	32.0382	27.4634	3.53044	9.28117	4.64238	1.24543e-06	-2.05015	down
gene11522	ADD2	0.512918	0.653825	0.327786	0.123306	0.074582	0.144502	1.46602e-05	-2.04753	down
gene25186	PALD1	2.85394	6.17984	4.38517	1.02962	1.30222	0.851457	2.90171e-10	-2.04358	down
gene12746	SLC7A1	1.62473	6.98176	5.0444	1.05945	1.31348	0.825033	3.03877e-05	-2.04094	down
gene19155	SLC2A4	81.9281	74.2765	67.762	18.2319	25.02	10.4729	2.23546e-12	-2.04048	down
gene25828	FADS3	10.8019	35.9134	26.0155	3.5324	9.80421	4.16163	4.89048e-05	-2.04021	down
NewGene_5932	--	0.375514	0.257564	0.571271	0.076447	0.12244	0.08104	6.65235e-05	-2.03753	down
NewGene_60958	--	0.208738	0.174124	0.215721	0.031128	0.079145	0.026672	0.00159978	-2.03712	down
gene5796	EMP1	40.7852	92.7074	71.1722	13.5603	16.2809	18.3331	1.35135e-10	-2.03695	down
gene21939	UROC1	0.530983	0.7005	0.740542	0.104432	0.259421	0.11199	0.00118036	-2.03448	down
gene14811	CHST1	0.884088	4.44111	3.46686	0.448014	0.561974	0.347087	1.07284e-05	-2.0107	down
NewGene_50001	--	8.32563	12.4959	16.1482	3.14804	3.0789	3.97304	1.95383e-08	-2.00112	down
gene17675	SLC7A10	5.43069	7.72384	7.79388	1.46033	1.31434	2.35924	3.44567e-08	-2.00098	down
gene9012	PHF24	7.42177	10.3148	7.78841	1.46469	2.00518	2.68562	7.34943e-12	-1.99732	down
gene859	EPHB1	0.191864	0.623302	0.584422	0.04959	0.202585	0.094588	0.0101101	-1.99725	down
NewGene_75075	--	0.856524	0.37512	0.808974	0.16047	0.142456	0.239856	0.000224245	-1.99248	down
gene14262	SNAI2	5.94238	7.96507	2.38692	1.14648	1.71641	1.09541	1.46569e-05	-1.9924	down
gene310	POPDC2	8.75308	6.74607	9.53536	1.78445	2.34308	1.9868	1.08666e-14	-1.98671	down
gene19367	KCNJ12	15.9295	23.0406	22.1257	4.36505	4.30586	6.18623	1.78652e-13	-1.98457	down
gene23439	PGP	17.2487	44.6376	42.8485	9.32051	6.55069	9.63131	5.79283e-07	-1.98299	down
gene21138	EML1	11.5514	18.4328	18.3328	3.68721	3.31587	4.86689	2.36606e-11	-1.97642	down
gene21899	SLC6A6	3.01329	1.96234	2.16502	0.539895	0.710208	0.475628	4.74921e-12	-1.97607	down
gene13885	LOC102174762	12.558	27.2171	21.2997	4.61251	5.44291	5.01057	1.4664e-10	-1.97424	down
gene13531	ID1	31.0957	25.7786	13.1645	6.41153	3.26183	7.24024	9.76931e-06	-1.97295	down
NewGene_53584	--	4.48617	8.1924	5.98263	1.22583	1.44169	1.92924	2.16185e-09	-1.96538	down
gene21611	IL17RB	1.0994	1.61831	1.98047	0.5294	0.219946	0.228501	0.000396593	-1.96523	down
NewGene_6550	--	1.34135	1.58025	1.69534	0.121575	0.492917	0.534272	0.00341126	-1.9646	down
gene24523	GOT1	65.2738	56.8517	46.1917	16.9515	16.7257	8.59648	7.34943e-12	-1.96167	down
NewGene_41954	--	0.984984	0.71146	0.576092	0.096229	0.354424	0.121764	0.00962887	-1.95375	down
NewGene_37061	--	0.464091	0.98898	0.979608	0.097642	0.289549	0.224522	0.00127335	-1.95353	down
gene13668	VSTM2L	3.03545	5.21317	8.01309	0.897121	1.98415	1.31831	4.20347e-05	-1.94112	down
gene2489	PLK3	4.9653	2.50205	2.21304	0.634307	0.940363	0.874079	4.7163e-06	-1.93966	down
gene9528	PXDN	16.5024	36.3719	24.0844	4.3573	8.04809	7.07258	1.04927e-08	-1.93957	down
gene5375	MMP19	2.53777	6.79007	5.77453	0.568005	2.27732	1.06366	0.000705547	-1.93709	down
gene10365	TMEM229B	0.261899	0.442605	0.58133	0.081922	0.222881	0.03453	0.0196698	-1.9352	down
gene8589	ADAMTS2	13.3981	18.9379	10.8857	1.92939	3.91292	5.13892	5.19324e-07	-1.93355	down
gene22804	PI16	34.1273	30.0754	41.4979	6.80953	9.99201	10.2956	8.02654e-14	-1.93078	down
gene15624	SLC35F2	1.4755	2.61964	2.31834	0.365359	0.718976	0.560031	7.07689e-06	-1.92711	down
gene13263	LOC102187932	45.5228	69.4581	56.4832	24.6905	7.99461	10.5175	1.64368e-05	-1.9263	down
gene18802	ACACA	8.59218	18.7205	11.8247	2.78038	3.82428	3.42505	1.41222e-10	-1.92591	down
gene24111	AZGP1	1.42936	1.71	1.44163	0.253252	0.196791	0.676954	0.00523012	-1.92534	down
gene695	TIPARP	17.723	18.6902	11.6793	3.44473	4.47207	4.33342	1.46975e-16	-1.92423	down
gene14350	KHDRBS3	1.49242	2.57532	2.01619	0.363945	0.738291	0.450363	2.39228e-05	-1.92418	down
gene15466	NECTIN1	0.641099	1.61668	1.12208	0.225127	0.287621	0.342642	1.83344e-05	-1.9219	down
gene16845	ABCB9	0.892508	1.5049	1.32179	0.23701	0.353285	0.360005	1.35128e-06	-1.91858	down
NewGene_70880	--	3.81618	5.7911	3.50716	1.2372	1.75531	0.399784	0.00156313	-1.91844	down
gene2376	HEYL	8.70459	14.3068	10.7249	2.28739	3.11965	3.23181	2.61905e-13	-1.91614	down
gene25175	CDH23	2.69817	5.92212	3.75981	0.846271	1.60043	0.775924	1.69736e-07	-1.91484	down
gene1087	EPHA2	4.48815	7.71657	5.20626	1.27177	1.76828	1.45339	2.05825e-12	-1.91271	down
gene12396	AGPAT2	4.99404	14.5957	9.82024	2.04446	3.33052	2.23962	5.2982e-06	-1.91101	down
gene22042	E2F3	2.38743	2.54339	2.54637	0.550602	0.776067	0.617309	1.04986e-17	-1.90577	down
gene27082	RAB9B	0.29859	0.992075	0.651318	0.147766	0.17473	0.179048	0.00156025	-1.90361	down
gene22918	COL21A1	2.01215	2.65939	1.68003	0.430918	0.672961	0.53303	9.88903e-11	-1.90343	down
gene8077	CD320	11.2977	22.3941	18.401	4.07902	4.92979	4.51451	4.2677e-10	-1.90292	down
gene9156	BMP1	6.35934	11.5517	7.25102	1.26064	2.69526	2.64154	2.49515e-07	-1.90271	down
NewGene_57556	--	14.2784	8.45523	15.3204	1.39767	3.46813	4.86962	2.34344e-05	-1.90248	down
gene19836	METRNL	3.81557	11.2467	9.48779	1.63252	3.07443	1.74245	4.29237e-05	-1.90205	down
gene11746	C11H2orf40	1.08895	1.42539	1.54267	0.16827	0.390449	0.483888	0.00188881	-1.89612	down
gene14618	APLNR	5.40173	14.0181	14.9248	2.36633	3.86569	2.85808	3.80048e-06	-1.89097	down
gene2328	COL8A2	2.86715	4.30926	1.73377	0.521795	0.983374	0.802677	3.16635e-06	-1.88954	down
gene28892	LOC108635555	51.7696	60.5457	46.6092	5.46806	15.6146	20.4031	1.6743e-05	-1.88823	down
gene10244	VASH1	4.14226	11.4197	7.25861	1.55277	2.80974	1.67102	1.67234e-06	-1.88634	down
gene17541	EXOC3L1	0.792285	1.8158	1.38182	0.395382	0.55469	0.114271	0.00411144	-1.88628	down
gene24858	KIAA1456	2.07111	1.75698	2.09425	0.237808	0.541846	0.708964	4.92368e-05	-1.88452	down
gene12848	ARL11	1.2506	2.26925	2.16127	0.528969	0.549912	0.398563	0.000447789	-1.88314	down
gene3956	CNTNAP2	0.431598	0.220663	0.27443	0.033847	0.090363	0.120173	0.00329473	-1.88177	down
gene21513	LRRN1	1.37353	1.47599	1.72765	0.180381	0.354868	0.661188	0.000127293	-1.88088	down
gene6316	NDNF	6.84485	6.64502	6.0702	1.50973	1.58344	2.03501	1.69833e-18	-1.88061	down
gene10635	CA12	0.349088	1.70046	0.724111	0.106972	0.521131	0.069917	0.0488854	-1.87678	down
gene15741	ADORA1	0.69308	0.90455	0.457786	0.07161	0.125324	0.298516	0.0147096	-1.87272	down
NewGene_18446	--	3.66616	2.82019	5.88198	0.33781	1.51007	1.72569	0.000313714	-1.87015	down
gene10214	DIO2	0.605201	2.93296	1.45682	0.305199	0.757146	0.280177	0.00267651	-1.86952	down
[truncated: 1,511 more rows]

## Sheet: Table S9
Table S9 DEGs of F-E3 vs F-0
[truncated: 6,927 more rows]

## Sheet: Table S10
Table S10 DEGs of F-0 vs F-3
[truncated: 1,634 more rows]

[truncated: 14 more sheets: Table S11, Table S12, Table S13, Table S14, Table S15, Table S16, Table S17, Table S18, Table S19, Table S20, Table S21, Table S22, Table S23, Table S24]
